# Supplementary material for: A Transcriptomic and Proteomic Analysis of the Diaphorina citri Salivary Glands Reveals Genes Responding to Candidatus Liberibacter asiaticus
Source: Front Physiol. 2020 Sep 25;11:582505. doi: 10.3389/fphys.2020.582505 (PMC7546269; doi:10.3389/fphys.2020.582505)
Supplement: TABLE S4 — Gene Ontology (GO) annotation of DEGs from the salivary gland transcriptomes between CLas infected and CLas uninfected Diaphorina citri. [file Data_Sheet_4.xlsx]

## Sheet: GO
GO_accession	Description	Term_type	Over_represented_pValue	Corrected_pValue	CAD_item	CAD_list	Bg_item	Bg_list	Gene_names
GO:0031145	anaphase-promoting complex-dependent proteasomal ubiquitin-dependent protein catabolic process	biological_process	0.00037555	0.53516	3	255	9	15656	DcitrP095005.1,DcitrP046565.1,DcitrP094950.1
GO:0006000	fructose metabolic process	biological_process	0.001551	0.73674	3	255	15	15656	DcitrP054700.1,DcitrP059420.1,DcitrP059375.1
GO:0006171	cAMP biosynthetic process	biological_process	0.0067592	1	2	255	8	15656	DcitrP059420.1,DcitrP059375.1
GO:0046058	cAMP metabolic process	biological_process	0.0084298	1	2	255	9	15656	DcitrP059375.1,DcitrP059420.1
GO:0043161	proteasomal ubiquitin-dependent protein catabolic process	biological_process	0.0084472	1	3	255	27	15656	DcitrP095005.1,DcitrP046565.1,DcitrP094950.1
GO:0010498	proteasomal protein catabolic process	biological_process	0.0092967	1	3	255	28	15656	DcitrP046565.1,DcitrP095005.1,DcitrP094950.1
GO:0044723	single-organism carbohydrate metabolic process	biological_process	0.010576	1	10	255	257	15656	DcitrP008395.1,DcitrP029260.1,DcitrP054700.1,DcitrP069135.1,DcitrP033395.1,DcitrP059375.1,DcitrP091510.1,DcitrP059420.1,DcitrP042945.1,DcitrP034510.1
GO:0052652	cyclic purine nucleotide metabolic process	biological_process	0.011951	1	3	255	28	15656	DcitrP059420.1,DcitrP068400.1,DcitrP059375.1
GO:0007091	metaphase/anaphase transition of mitotic cell cycle	biological_process	0.011986	1	3	255	27	15656	DcitrP094950.1,DcitrP095005.1,DcitrP046565.1
GO:0030071	regulation of mitotic metaphase/anaphase transition	biological_process	0.011986	1	3	255	27	15656	DcitrP094950.1,DcitrP095005.1,DcitrP046565.1
GO:0044784	metaphase/anaphase transition of cell cycle	biological_process	0.011986	1	3	255	27	15656	DcitrP094950.1,DcitrP046565.1,DcitrP095005.1
GO:1902099	regulation of metaphase/anaphase transition of cell cycle	biological_process	0.011986	1	3	255	27	15656	DcitrP046565.1,DcitrP095005.1,DcitrP094950.1
GO:0009968	negative regulation of signal transduction	biological_process	0.014083	1	2	255	10	15656	DcitrP083350.1,DcitrP083545.1
GO:0010648	negative regulation of cell communication	biological_process	0.014083	1	2	255	10	15656	DcitrP083350.1,DcitrP083545.1
GO:0023057	negative regulation of signaling	biological_process	0.014083	1	2	255	10	15656	DcitrP083545.1,DcitrP083350.1
GO:0007088	regulation of mitosis	biological_process	0.014105	1	3	255	29	15656	DcitrP094950.1,DcitrP095005.1,DcitrP046565.1
GO:0051783	regulation of nuclear division	biological_process	0.014105	1	3	255	29	15656	DcitrP095005.1,DcitrP046565.1,DcitrP094950.1
GO:0044772	mitotic cell cycle phase transition	biological_process	0.014445	1	3	255	29	15656	DcitrP095005.1,DcitrP046565.1,DcitrP094950.1
GO:1901990	regulation of mitotic cell cycle phase transition	biological_process	0.014445	1	3	255	29	15656	DcitrP095005.1,DcitrP046565.1,DcitrP094950.1
GO:0007346	regulation of mitotic cell cycle	biological_process	0.016792	1	3	255	31	15656	DcitrP094950.1,DcitrP046565.1,DcitrP095005.1
GO:0006099	tricarboxylic acid cycle	biological_process	0.019793	1	2	255	13	15656	DcitrP030815.1,DcitrP030830.1
GO:0009405	pathogenesis	biological_process	0.023059	1	8	255	204	15656	DcitrP057255.1,DcitrP068430.1,XLOC_024019,XLOC_014962,DcitrP091510.1,DcitrP023610.1,DcitrP034940.1,DcitrP015400.1
GO:0048585	negative regulation of response to stimulus	biological_process	0.024497	1	2	255	14	15656	DcitrP083545.1,DcitrP083350.1
GO:0008219	cell death	biological_process	0.025258	1	5	255	98	15656	XLOC_014962,DcitrP023605.1,DcitrP066225.1,DcitrP068580.1,DcitrP039235.1
GO:0016265	death	biological_process	0.025258	1	5	255	98	15656	DcitrP039235.1,DcitrP023605.1,DcitrP068580.1,DcitrP066225.1,XLOC_014962
GO:0007165	signal transduction	biological_process	0.025458	1	32	255	1318	15656	DcitrP059375.1,DcitrP048930.1,DcitrP067095.1,DcitrP030815.1,DcitrP034590.1,DcitrP078210.1,XLOC_031589,DcitrP028980.1,DcitrP034510.1,DcitrP043520.1,DcitrP069980.1,DcitrP049415.1,DcitrP083545.1,DcitrP076175.1,DcitrP083350.1,DcitrP044485.1,DcitrP045865.1,DcitrP066225.1,DcitrP076125.1,DcitrP088685.1,DcitrP068400.1,DcitrP053570.1,DcitrP062520.1,DcitrP009550.1,DcitrP035245.1,DcitrP057255.1,DcitrP059420…
GO:0022406	membrane docking	biological_process	0.026521	1	3	255	41	15656	DcitrP102650.1,DcitrP033665.1,DcitrP040285.1
GO:0048278	vesicle docking	biological_process	0.026521	1	3	255	41	15656	DcitrP040285.1,DcitrP033665.1,DcitrP102650.1
GO:0009190	cyclic nucleotide biosynthetic process	biological_process	0.027352	1	3	255	38	15656	DcitrP068400.1,DcitrP059375.1,DcitrP059420.1
GO:0030682	evasion or tolerance of host defense response	biological_process	0.02861	1	2	255	18	15656	DcitrP045045.1,DcitrP068550.1
GO:0051807	evasion or tolerance of defense response of other organism involved in symbiotic interaction	biological_process	0.02861	1	2	255	18	15656	DcitrP068550.1,DcitrP045045.1
GO:0007264	small GTPase mediated signal transduction	biological_process	0.028739	1	10	255	299	15656	DcitrP088685.1,DcitrP088680.1,DcitrP033395.1,DcitrP076175.1,DcitrP045865.1,DcitrP066225.1,DcitrP076125.1,DcitrP059420.1,DcitrP059375.1,DcitrP054635.1
GO:0000098	sulfur amino acid catabolic process	biological_process	0.029206	1	1	255	2	15656	XLOC_024955
GO:0030328	prenylcysteine catabolic process	biological_process	0.029206	1	1	255	2	15656	XLOC_024955
GO:0030329	prenylcysteine metabolic process	biological_process	0.029206	1	1	255	2	15656	XLOC_024955
GO:0042219	cellular modified amino acid catabolic process	biological_process	0.029206	1	1	255	2	15656	XLOC_024955
GO:0044273	sulfur compound catabolic process	biological_process	0.029206	1	1	255	2	15656	XLOC_024955
GO:0019835	cytolysis	biological_process	0.03127	1	2	255	16	15656	DcitrP066225.1,XLOC_014962
GO:0044700	single organism signaling	biological_process	0.033962	1	32	255	1350	15656	DcitrP045865.1,DcitrP044485.1,DcitrP076175.1,DcitrP083350.1,DcitrP066225.1,DcitrP076125.1,DcitrP088685.1,DcitrP068400.1,DcitrP053570.1,DcitrP062520.1,DcitrP009550.1,DcitrP057255.1,DcitrP035245.1,DcitrP059420.1,DcitrP054635.1,DcitrP059055.1,DcitrP088680.1,DcitrP033395.1,DcitrP060625.1,DcitrP059375.1,DcitrP048930.1,DcitrP067095.1,DcitrP034590.1,DcitrP030815.1,DcitrP078210.1,XLOC_031589,DcitrP034510…
GO:0009187	cyclic nucleotide metabolic process	biological_process	0.034262	1	3	255	42	15656	DcitrP059420.1,DcitrP068400.1,DcitrP059375.1
GO:0023052	signaling	biological_process	0.034528	1	32	255	1352	15656	DcitrP035245.1,DcitrP057255.1,DcitrP009550.1,DcitrP059055.1,DcitrP054635.1,DcitrP059420.1,DcitrP033395.1,DcitrP088680.1,DcitrP060625.1,DcitrP066225.1,DcitrP076175.1,DcitrP083350.1,DcitrP045865.1,DcitrP044485.1,DcitrP076125.1,DcitrP088685.1,DcitrP062520.1,DcitrP053570.1,DcitrP068400.1,DcitrP043520.1,DcitrP034510.1,DcitrP028980.1,DcitrP049415.1,DcitrP069980.1,DcitrP083545.1,DcitrP048930.1,DcitrP059…
GO:0044413	avoidance of host defenses	biological_process	0.036204	1	2	255	20	15656	DcitrP045045.1,DcitrP068550.1
GO:0044415	evasion or tolerance of host defenses	biological_process	0.036204	1	2	255	20	15656	DcitrP045045.1,DcitrP068550.1
GO:0051832	avoidance of defenses of other organism involved in symbiotic interaction	biological_process	0.036204	1	2	255	20	15656	DcitrP068550.1,DcitrP045045.1
GO:0051834	evasion or tolerance of defenses of other organism involved in symbiotic interaction	biological_process	0.036204	1	2	255	20	15656	DcitrP045045.1,DcitrP068550.1
GO:0052173	response to defenses of other organism involved in symbiotic interaction	biological_process	0.036204	1	2	255	20	15656	DcitrP068550.1,DcitrP045045.1
GO:0052200	response to host defenses	biological_process	0.036204	1	2	255	20	15656	DcitrP068550.1,DcitrP045045.1
GO:0075136	response to host	biological_process	0.036204	1	2	255	20	15656	DcitrP045045.1,DcitrP068550.1
GO:0009060	aerobic respiration	biological_process	0.038021	1	2	255	19	15656	DcitrP030830.1,DcitrP030815.1
GO:0044770	cell cycle phase transition	biological_process	0.038031	1	3	255	44	15656	DcitrP094950.1,DcitrP095005.1,DcitrP046565.1
GO:1901987	regulation of cell cycle phase transition	biological_process	0.038031	1	3	255	44	15656	DcitrP095005.1,DcitrP046565.1,DcitrP094950.1
GO:0000280	nuclear division	biological_process	0.039013	1	4	255	78	15656	DcitrP094950.1,DcitrP095005.1,DcitrP068400.1,DcitrP046565.1
GO:0007067	mitosis	biological_process	0.039013	1	4	255	78	15656	DcitrP046565.1,DcitrP068400.1,DcitrP095005.1,DcitrP094950.1
GO:0005975	carbohydrate metabolic process	biological_process	0.039349	1	15	255	547	15656	DcitrP042945.1,DcitrP072815.1,DcitrP034510.1,DcitrP048145.1,DcitrP091865.1,DcitrP059420.1,DcitrP059375.1,DcitrP059575.1,DcitrP091510.1,DcitrP054700.1,DcitrP029260.1,DcitrP034940.1,DcitrP069135.1,DcitrP033395.1,DcitrP008395.1
GO:0007154	cell communication	biological_process	0.046761	1	32	255	1390	15656	DcitrP044485.1,DcitrP045865.1,DcitrP076175.1,DcitrP083350.1,DcitrP066225.1,DcitrP076125.1,DcitrP088685.1,DcitrP068400.1,DcitrP053570.1,DcitrP062520.1,DcitrP009550.1,DcitrP057255.1,DcitrP035245.1,DcitrP059420.1,DcitrP054635.1,DcitrP059055.1,DcitrP033395.1,DcitrP088680.1,DcitrP060625.1,DcitrP048930.1,DcitrP059375.1,DcitrP067095.1,DcitrP034590.1,DcitrP030815.1,DcitrP078210.1,XLOC_031589,DcitrP034510…
GO:0005985	sucrose metabolic process	biological_process	0.047579	1	1	255	3	15656	DcitrP091510.1
GO:0005986	sucrose biosynthetic process	biological_process	0.047579	1	1	255	3	15656	DcitrP091510.1
GO:0048285	organelle fission	biological_process	0.048234	1	4	255	84	15656	DcitrP094950.1,DcitrP068400.1,DcitrP046565.1,DcitrP095005.1
GO:0006074	(1->3)-beta-D-glucan metabolic process	biological_process	0.048488	1	1	255	3	15656	DcitrP033395.1
GO:0006075	(1->3)-beta-D-glucan biosynthetic process	biological_process	0.048488	1	1	255	3	15656	DcitrP033395.1
GO:0005868	cytoplasmic dynein complex	cellular_component	0.0060665	1	2	255	8	15656	DcitrP089530.1,DcitrP018855.1
GO:0031984	organelle subcompartment	cellular_component	0.047938	1	1	255	3	15656	DcitrP053560.1
GO:0031985	Golgi cisterna	cellular_component	0.047938	1	1	255	3	15656	DcitrP053560.1
GO:0032580	Golgi cisterna membrane	cellular_component	0.047938	1	1	255	3	15656	DcitrP053560.1
GO:0000148	1,3-beta-D-glucan synthase complex	cellular_component	0.048488	1	1	255	3	15656	DcitrP033395.1
GO:0008443	phosphofructokinase activity	molecular_function	0.0002618	0.53516	4	255	20	15656	DcitrP054700.1,DcitrP059420.1,DcitrP059375.1,DcitrP008395.1
GO:0004197	cysteine-type endopeptidase activity	molecular_function	0.00029745	0.53516	8	255	103	15656	DcitrP009550.1,DcitrP016100.1,DcitrP068425.1,DcitrP029635.1,DcitrP010820.1,DcitrP009555.1,DcitrP077305.1,DcitrP068390.1
GO:0019200	carbohydrate kinase activity	molecular_function	0.00051894	0.55461	4	255	24	15656	DcitrP054700.1,DcitrP059375.1,DcitrP008395.1,DcitrP059420.1
GO:0003994	aconitate hydratase activity	molecular_function	0.00081915	0.69203	2	255	2	15656	DcitrP030830.1,DcitrP030815.1
GO:0030414	peptidase inhibitor activity	molecular_function	0.0011332	0.69203	6	255	67	15656	DcitrP030465.1,DcitrP036010.1,DcitrP029260.1,DcitrP050505.1,DcitrP030425.1,DcitrP006125.1
GO:0061134	peptidase regulator activity	molecular_function	0.0011332	0.69203	6	255	67	15656	DcitrP006125.1,DcitrP050505.1,DcitrP030425.1,DcitrP036010.1,DcitrP030465.1,DcitrP029260.1
GO:0003873	6-phosphofructo-2-kinase activity	molecular_function	0.001551	0.73674	3	255	15	15656	DcitrP054700.1,DcitrP059375.1,DcitrP059420.1
GO:0004866	endopeptidase inhibitor activity	molecular_function	0.00191	0.74228	5	255	50	15656	DcitrP030425.1,DcitrP050505.1,DcitrP006125.1,DcitrP029260.1,DcitrP030465.1
GO:0061135	endopeptidase regulator activity	molecular_function	0.00191	0.74228	5	255	50	15656	DcitrP029260.1,DcitrP030465.1,DcitrP006125.1,DcitrP050505.1,DcitrP030425.1
GO:0008234	cysteine-type peptidase activity	molecular_function	0.0039013	1	8	255	154	15656	DcitrP009555.1,DcitrP068390.1,DcitrP077305.1,DcitrP009550.1,DcitrP029635.1,DcitrP068425.1,DcitrP016100.1,DcitrP010820.1
GO:0004016	adenylate cyclase activity	molecular_function	0.0067592	1	2	255	8	15656	DcitrP059420.1,DcitrP059375.1
GO:0016670	oxidoreductase activity, acting on a sulfur group of donors, oxygen as acceptor	molecular_function	0.0079277	1	3	255	25	15656	XLOC_020968,XLOC_024955,DcitrP019540.1
GO:0004867	serine-type endopeptidase inhibitor activity	molecular_function	0.011754	1	3	255	25	15656	DcitrP029260.1,DcitrP050505.1,DcitrP006125.1
GO:0016758	transferase activity, transferring hexosyl groups	molecular_function	0.014444	1	8	255	197	15656	DcitrP034510.1,DcitrP029635.1,DcitrP038140.1,DcitrP067095.1,DcitrP069135.1,DcitrP084155.1,DcitrP033395.1,DcitrP053560.1
GO:0005129	granulocyte macrophage colony-stimulating factor receptor binding	molecular_function	0.01459	1	1	255	1	15656	DcitrP076625.1
GO:0008746	NAD(P)+ transhydrogenase activity	molecular_function	0.01459	1	1	255	1	15656	DcitrP099870.1
GO:0008750	NAD(P)+ transhydrogenase (AB-specific) activity	molecular_function	0.01459	1	1	255	1	15656	DcitrP099870.1
GO:0016652	oxidoreductase activity, acting on NAD(P)H, NAD(P) as acceptor	molecular_function	0.01459	1	1	255	1	15656	DcitrP099870.1
GO:0000217	DNA secondary structure binding	molecular_function	0.01459	1	1	255	1	15656	DcitrP054065.1
GO:0000400	four-way junction DNA binding	molecular_function	0.01459	1	1	255	1	15656	DcitrP054065.1
GO:0016667	oxidoreductase activity, acting on a sulfur group of donors	molecular_function	0.014877	1	6	255	125	15656	DcitrP056685.1,DcitrP020605.1,DcitrP019570.1,XLOC_020968,DcitrP019540.1,XLOC_024955
GO:0004857	enzyme inhibitor activity	molecular_function	0.016996	1	6	255	121	15656	DcitrP030425.1,DcitrP050505.1,DcitrP006125.1,DcitrP030465.1,DcitrP036010.1,DcitrP029260.1
GO:0031683	G-protein beta/gamma-subunit complex binding	molecular_function	0.018416	1	4	255	66	15656	DcitrP059420.1,DcitrP059375.1,DcitrP088685.1,DcitrP088680.1
GO:0009975	cyclase activity	molecular_function	0.019408	1	3	255	34	15656	DcitrP059420.1,DcitrP068400.1,DcitrP059375.1
GO:0004869	cysteine-type endopeptidase inhibitor activity	molecular_function	0.022421	1	2	255	15	15656	DcitrP030465.1,DcitrP030425.1
GO:0004549	tRNA-specific ribonuclease activity	molecular_function	0.029422	1	2	255	17	15656	DcitrP080605.1,DcitrP053570.1
GO:0008176	tRNA (guanine-N7-)-methyltransferase activity	molecular_function	0.032315	1	2	255	19	15656	DcitrP068965.1,DcitrP024025.1
GO:0016791	phosphatase activity	molecular_function	0.03497	1	8	255	221	15656	DcitrP033980.1,DcitrP091510.1,XLOC_015166,DcitrP055325.1,DcitrP006220.1,DcitrP030345.1,DcitrP066640.1,DcitrP056165.1
GO:0008194	UDP-glycosyltransferase activity	molecular_function	0.035782	1	3	255	43	15656	DcitrP053560.1,DcitrP029635.1,DcitrP033395.1
GO:0000287	magnesium ion binding	molecular_function	0.03929	1	4	255	83	15656	DcitrP045865.1,DcitrP054065.1,DcitrP059375.1,DcitrP059420.1
GO:0051087	chaperone binding	molecular_function	0.039804	1	2	255	20	15656	DcitrP033650.1,DcitrP081525.1
GO:0000156	phosphorelay response regulator activity	molecular_function	0.041951	1	1	255	2	15656	DcitrP030815.1
GO:0000774	adenyl-nucleotide exchange factor activity	molecular_function	0.041995	1	2	255	21	15656	DcitrP081525.1,DcitrP033650.1
GO:0016849	phosphorus-oxygen lyase activity	molecular_function	0.042528	1	3	255	46	15656	DcitrP068400.1,DcitrP059375.1,DcitrP059420.1
GO:0016877	ligase activity, forming carbon-sulfur bonds	molecular_function	0.045264	1	1	255	3	15656	DcitrP049420.1
GO:0016878	acid-thiol ligase activity	molecular_function	0.045264	1	1	255	3	15656	DcitrP049420.1
GO:0047474	long-chain fatty acid luciferin component ligase activity	molecular_function	0.045264	1	1	255	3	15656	DcitrP049420.1
GO:0050307	sucrose-phosphate phosphatase activity	molecular_function	0.047579	1	1	255	3	15656	DcitrP091510.1
GO:0008376	acetylgalactosaminyltransferase activity	molecular_function	0.047938	1	1	255	3	15656	DcitrP053560.1
GO:0003843	1,3-beta-D-glucan synthase activity	molecular_function	0.048488	1	1	255	3	15656	DcitrP033395.1
