# Supplementary material for: A Transcriptomic and Proteomic Analysis of the Diaphorina citri Salivary Glands Reveals Genes Responding to Candidatus Liberibacter asiaticus
Source: Front Physiol. 2020 Sep 25;11:582505. doi: 10.3389/fphys.2020.582505 (PMC7546269; doi:10.3389/fphys.2020.582505)
Supplement: TABLE S5 — Kyoto Encyclopedia of Genes and Genomes (KEGG) enrichment analysis of DEGs from the salivary gland transcriptomes between CLas infected and CLas uninfected D. citri. [file Data_Sheet_5.xlsx]

## Sheet: KEGG
##Databases: KEGG PATHWAY
##Statistical test method: hypergeometric test / Fisher's exact test
##FDR correction method: Benjamini and Hochberg
#Term	Database	ID	Input number	Background number	P-Value	Corrected P-Value	Input	Hyperlink
SNARE interactions in vesicular transport	KEGG PATHWAY	api04130	5	23	0.000875587	0.0499085	DcitrP021860.1|DcitrP009475.1|DcitrP067095.1|DcitrP057940.1|DcitrP078265.1	http://www.genome.jp/kegg-bin/show_pathway?api04130/api:100168828%09red/api:100575724%09red/api:100160179%09red/api:100164463%09red
Lysosome	KEGG PATHWAY	api04142	10	119	0.00280386	0.0799099	DcitrP010820.1|DcitrP068390.1|DcitrP068425.1|DcitrP019625.1|DcitrP009550.1|DcitrP009555.1|DcitrP089105.1|DcitrP077305.1|DcitrP016100.1|DcitrP029635.1	http://www.genome.jp/kegg-bin/show_pathway?api04142/api:100144775%09red/api:100144788%09red/api:100158959%09red/api:100144782%09red/api:100168946%09red/api:100166710%09red
Endocytosis	KEGG PATHWAY	api04144	8	103	0.0111381	0.211625	DcitrP054635.1|DcitrP088680.1|DcitrP059420.1|DcitrP034560.1|DcitrP088685.1|DcitrP059375.1|DcitrP090280.1|DcitrP069980.1	http://www.genome.jp/kegg-bin/show_pathway?api04144/api:100161383%09red/api:100169272%09red/api:100168353%09red/api:100166389%09red/api:100163116%09red/api:100168747%09red
Phagosome	KEGG PATHWAY	api04145	6	70	0.0177649	0.25315	DcitrP088680.1|DcitrP067095.1|DcitrP088685.1|DcitrP078265.1|DcitrP057940.1|DcitrP009475.1	http://www.genome.jp/kegg-bin/show_pathway?api04145/api:100161383%09red/api:100168828%09red/api:100575724%09red/api:100160179%09red
Arginine and proline metabolism	KEGG PATHWAY	api00330	4	44	0.042152	0.473875	DcitrP030830.1|DcitrP022420.1|DcitrP030815.1|DcitrP025180.1	http://www.genome.jp/kegg-bin/show_pathway?api00330/api:100160139%09red/api:100159277%09red/api:100168809%09red
Glutathione metabolism	KEGG PATHWAY	api00480	5	68	0.0498815	0.473875	DcitrP011585.1|DcitrP020605.1|DcitrP041665.1|DcitrP041675.1|DcitrP019570.1	http://www.genome.jp/kegg-bin/show_pathway?api00480/api:100167396%09red/api:100167906%09red/api:100163851%09red
Ether lipid metabolism	KEGG PATHWAY	api00565	2	13	0.0625097	0.489348	DcitrP051350.1|DcitrP051380.1	http://www.genome.jp/kegg-bin/show_pathway?api00565/api:100164616%09red
Drug metabolism - cytochrome P450	KEGG PATHWAY	api00982	5	75	0.0686804	0.489348	DcitrP084155.1|DcitrP019570.1|DcitrP038140.1|DcitrP020605.1|DcitrP069135.1	http://www.genome.jp/kegg-bin/show_pathway?api00982/api:100160142%09red/api:100167906%09red/api:100168108%09red/api:100159580%09red
Metabolism of xenobiotics by cytochrome P450	KEGG PATHWAY	api00980	5	78	0.0777889	0.492663	DcitrP084155.1|DcitrP019570.1|DcitrP038140.1|DcitrP020605.1|DcitrP069135.1	http://www.genome.jp/kegg-bin/show_pathway?api00980/api:100160142%09red/api:100167906%09red/api:100168108%09red/api:100159580%09red
Biosynthesis of amino acids	KEGG PATHWAY	api01230	5	84	0.0978512	0.534137	DcitrP030830.1|DcitrP025180.1|DcitrP030815.1|DcitrP041675.1|DcitrP041665.1	http://www.genome.jp/kegg-bin/show_pathway?api01230/api:100167396%09red/api:100160139%09red/api:100159277%09red
Folate biosynthesis	KEGG PATHWAY	api00790	2	19	0.11245	0.534137	DcitrP003025.1|DcitrP006220.1	http://www.genome.jp/kegg-bin/show_pathway?api00790/api:100165509%09red/api:100166197%09red
MAPK signaling pathway - fly	KEGG PATHWAY	api04013	2	19	0.11245	0.534137	DcitrP069980.1|DcitrP045865.1	http://www.genome.jp/kegg-bin/show_pathway?api04013/api:100168353%09red/api:100159403%09red
Glycerolipid metabolism	KEGG PATHWAY	api00561	3	42	0.125875	0.551912	DcitrP051350.1|DcitrP051380.1|DcitrP059575.1	http://www.genome.jp/kegg-bin/show_pathway?api00561/api:100164616%09red/api:100164331%09red
RNA degradation	KEGG PATHWAY	api03018	4	68	0.135845	0.553084	DcitrP078710.1|DcitrP015485.1|DcitrP066225.1|DcitrP076270.1	http://www.genome.jp/kegg-bin/show_pathway?api03018/api:100159585%09red/api:100167827%09red/api:100573844%09red/api:100163386%09red
Alanine, aspartate and glutamate metabolism	KEGG PATHWAY	api00250	2	24	0.159512	0.567721	DcitrP033855.1|DcitrP025180.1	http://www.genome.jp/kegg-bin/show_pathway?api00250/api:100160139%09red/api:100166999%09red
Proteasome	KEGG PATHWAY	api03050	3	48	0.164628	0.567721	DcitrP035455.1|DcitrP081525.1|DcitrP007880.1	http://www.genome.jp/kegg-bin/show_pathway?api03050/api:100163214%09red/api:100169004%09red/api:100159574%09red
2-Oxocarboxylic acid metabolism	KEGG PATHWAY	api01210	2	25	0.16932	0.567721	DcitrP041665.1|DcitrP041675.1	http://www.genome.jp/kegg-bin/show_pathway?api01210/api:100167396%09red
Amino sugar and nucleotide sugar metabolism	KEGG PATHWAY	api00520	3	51	0.185189	0.586431	DcitrP076995.1|DcitrP041785.1|DcitrP048145.1	http://www.genome.jp/kegg-bin/show_pathway?api00520/api:100163539%09red/api:100163895%09red/api:100169524%09red
Glycosaminoglycan biosynthesis - chondroitin sulfate / dermatan sulfate	KEGG PATHWAY	api00532	1	8	0.222179	0.606316	DcitrP053560.1	http://www.genome.jp/kegg-bin/show_pathway?api00532/api:100166045%09red
Hippo signaling pathway - fly	KEGG PATHWAY	api04391	3	60	0.250214	0.606316	DcitrP034560.1|DcitrP005130.1|DcitrP008395.1	http://www.genome.jp/kegg-bin/show_pathway?api04391/api:100169272%09red/api:100161970%09red
FoxO signaling pathway	KEGG PATHWAY	api04068	3	60	0.250214	0.606316	DcitrP001870.1|DcitrP069980.1|DcitrP045865.1	http://www.genome.jp/kegg-bin/show_pathway?api04068/api:100168353%09red/api:100159966%09red/api:100159403%09red
Retinol metabolism	KEGG PATHWAY	api00830	3	61	0.257661	0.606316	DcitrP084155.1|DcitrP038140.1|DcitrP069135.1	http://www.genome.jp/kegg-bin/show_pathway?api00830/api:100160142%09red/api:100168108%09red/api:100159580%09red
Sphingolipid metabolism	KEGG PATHWAY	api00600	2	34	0.26064	0.606316	DcitrP051350.1|DcitrP051380.1	http://www.genome.jp/kegg-bin/show_pathway?api00600/api:100164616%09red
Galactose metabolism	KEGG PATHWAY	api00052	2	36	0.281222	0.606316	DcitrP076995.1|DcitrP048145.1	http://www.genome.jp/kegg-bin/show_pathway?api00052/api:100163895%09red/api:100169524%09red
Cysteine and methionine metabolism	KEGG PATHWAY	api00270	2	36	0.281222	0.606316	DcitrP090930.1|DcitrP067050.1	http://www.genome.jp/kegg-bin/show_pathway?api00270/api:100161243%09red/api:103308886%09red
Citrate cycle (TCA cycle)	KEGG PATHWAY	api00020	2	37	0.291501	0.606316	DcitrP041665.1|DcitrP041675.1	http://www.genome.jp/kegg-bin/show_pathway?api00020/api:100167396%09red
Ascorbate and aldarate metabolism	KEGG PATHWAY	api00053	3	67	0.302851	0.606316	DcitrP084155.1|DcitrP038140.1|DcitrP069135.1	http://www.genome.jp/kegg-bin/show_pathway?api00053/api:100160142%09red/api:100168108%09red/api:100159580%09red
Nitrogen metabolism	KEGG PATHWAY	api00910	1	12	0.304444	0.606316	DcitrP025180.1	http://www.genome.jp/kegg-bin/show_pathway?api00910/api:100160139%09red
Starch and sucrose metabolism	KEGG PATHWAY	api00500	4	98	0.308476	0.606316	DcitrP084155.1|DcitrP069135.1|DcitrP038140.1|DcitrP048145.1	http://www.genome.jp/kegg-bin/show_pathway?api00500/api:100160142%09red/api:100168108%09red/api:100159580%09red/api:100169524%09red
Dorso-ventral axis formation	KEGG PATHWAY	api04320	2	42	0.342489	0.634544	DcitrP069980.1|DcitrP045865.1	http://www.genome.jp/kegg-bin/show_pathway?api04320/api:100168353%09red/api:100159403%09red
Neuroactive ligand-receptor interaction	KEGG PATHWAY	api04080	2	44	0.362586	0.634544	DcitrP034590.1|XLOC_021439	http://www.genome.jp/kegg-bin/show_pathway?api04080/api:100166556%09red/api:100168180%09red
Drug metabolism - other enzymes	KEGG PATHWAY	api00983	3	76	0.371092	0.634544	DcitrP084155.1|DcitrP038140.1|DcitrP069135.1	http://www.genome.jp/kegg-bin/show_pathway?api00983/api:100160142%09red/api:100168108%09red/api:100159580%09red
Porphyrin and chlorophyll metabolism	KEGG PATHWAY	api00860	3	77	0.37863	0.634544	DcitrP084155.1|DcitrP038140.1|DcitrP069135.1	http://www.genome.jp/kegg-bin/show_pathway?api00860/api:100160142%09red/api:100168108%09red/api:100159580%09red
Carbon metabolism	KEGG PATHWAY	api01200	4	111	0.390267	0.634544	DcitrP019540.1|DcitrP041665.1|DcitrP041675.1|DcitrP048145.1	http://www.genome.jp/kegg-bin/show_pathway?api01200/api:100167396%09red/api:100169524%09red/api:100570052%09red
Glycerophospholipid metabolism	KEGG PATHWAY	api00564	2	49	0.411742	0.634544	DcitrP051350.1|DcitrP051380.1	http://www.genome.jp/kegg-bin/show_pathway?api00564/api:100164616%09red
Arachidonic acid metabolism	KEGG PATHWAY	api00590	1	18	0.411897	0.634544	DcitrP078760.1	http://www.genome.jp/kegg-bin/show_pathway?api00590/api:100159849%09red
Insect hormone biosynthesis	KEGG PATHWAY	api00981	1	18	0.411897	0.634544	DcitrP069555.1	http://www.genome.jp/kegg-bin/show_pathway?api00981/api:100162751%09red
Pentose and glucuronate interconversions	KEGG PATHWAY	api00040	3	85	0.438078	0.640268	DcitrP084155.1|DcitrP038140.1|DcitrP069135.1	http://www.genome.jp/kegg-bin/show_pathway?api00040/api:100160142%09red/api:100168108%09red/api:100159580%09red
Peroxisome	KEGG PATHWAY	api04146	3	85	0.438078	0.640268	DcitrP041665.1|DcitrP041675.1|DcitrP032155.1	http://www.genome.jp/kegg-bin/show_pathway?api04146/api:100167396%09red/api:103311237%09red
mRNA surveillance pathway	KEGG PATHWAY	api03015	3	89	0.467022	0.665506	DcitrP074985.1|DcitrP066225.1|DcitrP030345.1	http://www.genome.jp/kegg-bin/show_pathway?api03015/api:100169587%09red/api:100159585%09red/api:100164021%09red
Base excision repair	KEGG PATHWAY	api03410	1	23	0.488709	0.679425	DcitrP048000.1	http://www.genome.jp/kegg-bin/show_pathway?api03410/api:100167132%09red
Fructose and mannose metabolism	KEGG PATHWAY	api00051	1	25	0.516562	0.701049	DcitrP048145.1	http://www.genome.jp/kegg-bin/show_pathway?api00051/api:100169524%09red
Notch signaling pathway	KEGG PATHWAY	api04330	1	31	0.591388	0.746807	DcitrP101175.1	http://www.genome.jp/kegg-bin/show_pathway?api04330/api:100161079%09red
Terpenoid backbone biosynthesis	KEGG PATHWAY	api00900	1	31	0.591388	0.746807	XLOC_024955	http://www.genome.jp/kegg-bin/show_pathway?api00900/api:100160471%09red
Glyoxylate and dicarboxylate metabolism	KEGG PATHWAY	api00630	1	32	0.602687	0.746807	DcitrP025180.1	http://www.genome.jp/kegg-bin/show_pathway?api00630/api:100160139%09red
Hedgehog signaling pathway	KEGG PATHWAY	api04340	1	32	0.602687	0.746807	DcitrP021470.1	http://www.genome.jp/kegg-bin/show_pathway?api04340/api:100167363%09red
Ribosome	KEGG PATHWAY	api03010	4	151	0.62246	0.754898	DcitrP091755.1|DcitrP019760.1|DcitrP093430.1|DcitrP088465.1	http://www.genome.jp/kegg-bin/show_pathway?api03010/api:100169174%09red/api:100145820%09red/api:100163169%09red/api:100166296%09red
mTOR signaling pathway	KEGG PATHWAY	api04150	1	42	0.699915	0.81954	DcitrP001870.1	http://www.genome.jp/kegg-bin/show_pathway?api04150/api:100159966%09red
N-Glycan biosynthesis	KEGG PATHWAY	api00510	1	43	0.708227	0.81954	DcitrP042945.1	http://www.genome.jp/kegg-bin/show_pathway?api00510/api:100572249%09red
Pyruvate metabolism	KEGG PATHWAY	api00620	1	45	0.724171	0.81954	DcitrP019540.1	http://www.genome.jp/kegg-bin/show_pathway?api00620/api:100570052%09red
Protein processing in endoplasmic reticulum	KEGG PATHWAY	api04141	3	134	0.733272	0.81954	DcitrP042945.1|DcitrP023525.1|DcitrP080605.1	http://www.genome.jp/kegg-bin/show_pathway?api04141/api:100162000%09red/api:100572249%09red/api:100169331%09red
Glycolysis / Gluconeogenesis	KEGG PATHWAY	api00010	1	51	0.766987	0.840736	DcitrP048145.1	http://www.genome.jp/kegg-bin/show_pathway?api00010/api:100169524%09red
Metabolic pathways	KEGG PATHWAY	api01100	25	1019	0.807404	0.868341	DcitrP078760.1|DcitrP090930.1|DcitrP030815.1|DcitrP076995.1|DcitrP019540.1|DcitrP084155.1|DcitrP030830.1|DcitrP051350.1|DcitrP051380.1|DcitrP041665.1|DcitrP033855.1|DcitrP053560.1|DcitrP041675.1|DcitrP059575.1|DcitrP025180.1|DcitrP042945.1|DcitrP003025.1|DcitrP022420.1|DcitrP011585.1|DcitrP069135.1|DcitrP006220.1|DcitrP048145.1|DcitrP038140.1|DcitrP067050.1|DcitrP041785.1	http://www.genome.jp/kegg-bin/show_pathway?api01100/api:100165509%09red/api:100160139%09red/api:100163539%09red/api:100166045%09red/api:100159849%09red/api:100164331%09red/api:100570052%09red/api:100572249%09red/api:100167396%09red/api:100166999%09red/api:100163851%09red/api:103308886%09red/api:100169524%09red/api:100160142%09red/api:100163895%09red/api:100159580%09red/api:100164616%09red/api:100…
Aminoacyl-tRNA biosynthesis	KEGG PATHWAY	api00970	1	65	0.842904	0.889732	DcitrP068445.1	http://www.genome.jp/kegg-bin/show_pathway?api00970/api:100164270%09red
RNA transport	KEGG PATHWAY	api03013	3	194	0.913009	0.946209	DcitrP012830.1|DcitrP066225.1|DcitrP048525.1	http://www.genome.jp/kegg-bin/show_pathway?api03013/api:100159585%09red/api:100165180%09red/api:100163085%09red
Ubiquitin mediated proteolysis	KEGG PATHWAY	api04120	1	126	0.972095	0.982813	DcitrP080605.1	http://www.genome.jp/kegg-bin/show_pathway?api04120/api:100162000%09red
Purine metabolism	KEGG PATHWAY	api00230	1	143	0.982813	0.982813	DcitrP033855.1	http://www.genome.jp/kegg-bin/show_pathway?api00230/api:100166999%09red
--------------------
#Term	Database	ID	Input number	Background number	P-Value	Corrected P-Value	Input	Hyperlink
--------------------
#Term	Database	ID	Input number	Background number	P-Value	Corrected P-Value	Input	Hyperlink
--------------------
