# Supplementary material for: A Transcriptomic and Proteomic Analysis of the Diaphorina citri Salivary Glands Reveals Genes Responding to Candidatus Liberibacter asiaticus
Source: Front Physiol. 2020 Sep 25;11:582505. doi: 10.3389/fphys.2020.582505 (PMC7546269; doi:10.3389/fphys.2020.582505)
Supplement: TABLE S8 — The salivary gland proteins of CLas free D. citri identified by shotgun LC-MS/MS analysis. [file Data_Sheet_8.xlsx]

## Sheet: ProteinGroups
Protein IDs	GI id	Fasta headers	Number of proteins	Peptides	Razor + unique peptides	Unique peptides	Sequence coverage [%]	Mol. weight [kDa]	iBAQ P20190801264_1X_PBS_SG	Potential contaminant
XP_017303065.1	1041549394	uncharacterized protein LOC103517768 [Diaphorina citri]	1	39	39	39	33.8	257.29	467780000
XP_008479424.1;XP_026684497.1;XP_008480636.1;XP_026684499.1;XP_008479423.1;XP_026684501.1	662211474	spectrin alpha chain [Diaphorina citri];spectrin alpha chain-like [Diaphorina citri];spectrin alpha chain-like, partial [Diaphorina citri]	6	28	28	28	13.4	278.6	5092100
XP_026678110.1;XP_026678109.1;XP_008470128.1	1494746394	spectrin beta chain [Diaphorina citri];spectrin beta chain [Diaphorina citri];spectrin beta chain [Diaphorina citri]	3	24	24	24	13	266.96	4596600
XP_026687243.1	1494773542	uncharacterized protein LOC103520248 [Diaphorina citri]	1	22	22	22	41.7	79.762	92692000
XP_008476889.2;XP_026682641.1;XP_008485618.1;XP_017298484.1	1494734663	LOW QUALITY PROTEIN: endoplasmic reticulum chaperone BiP-like [Diaphorina citri]	4	22	22	19	36.4	72.608	243010000
XP_026683170.1	1494760644	calcium-transporting ATPase sarcoplasmic/endoplasmic reticulum type-like [Diaphorina citri]	1	19	19	19	25.7	121.33	41679000
XP_008487133.1	662225477	uncharacterized protein LOC103523903 [Diaphorina citri]	1	18	18	18	42.3	60.802	496070000
XP_017300350.1	1041541780	endoplasmin homolog [Diaphorina citri]	1	18	18	18	27.2	98.127	78106000
CON__P13645;CON__P02535-1;CON__Q7Z3Y7			3	20	20	17	40.1	59.51	241270000	+
XP_026680833.1;XP_008486694.1	1494754028	hypoxia up-regulated protein 1-like [Diaphorina citri];hypoxia up-regulated protein 1-like [Diaphorina citri]	2	16	16	16	22.1	104.26	17088000
CON__P35527			1	16	15	15	33.2	62.129	115380000	+
XP_026676389.1	1494739616	LOW QUALITY PROTEIN: apolipophorins-like [Diaphorina citri]	1	15	15	15	4.9	349.33	1742800
XP_008484178.1;XP_026688841.1;XP_026685549.1;XP_017304759.1;XP_026688840.1;XP_026678399.1	662220122	uncharacterized protein LOC103520858 [Diaphorina citri]	6	90	90	14	33.5	442.56	444910000
XP_026677818.1	1494745555	calreticulin, partial [Diaphorina citri]	1	14	14	14	42	43.87	201200000
XP_026686785.1	1494771768	beta-hexosaminidase subunit alpha-like [Diaphorina citri]	1	19	19	14	38	68.109	133200000
XP_008478125.1;ABG74723.1	662209078	elongation factor 1-alpha [Diaphorina citri]	2	13	13	13	31.8	50.479	64259000
XP_026679579.1;XP_008482402.1	1494750536	basement membrane-specific heparan sulfate proteoglycan core protein [Diaphorina citri]	2	13	13	13	6	344.31	1901600
XP_026680108.1;XP_026686895.1;XP_026686894.1	1494752005	probable aconitate hydratase, mitochondrial [Diaphorina citri]	3	13	13	13	25	86.034	30681000
CON__P35908;CON__Q3TTY5;CON__Q01546;CON__Q6NXH9;CON__Q7Z794;CON__P12035;CON__Q9R0H5			7	19	19	12	36.1	65.865	109830000	+
CON__P04264;CON__H-INV:HIT000016045			2	18	15	11	34.3	66.017	81752000	+
XP_026681681.1;XP_026687639.1	1494756386	myosin heavy chain, muscle-like [Diaphorina citri]	2	11	11	11	14.7	139.89	7328600
XP_026682291.1;XP_026682290.1	1494758090	protein disulfide-isomerase-like isoform X2 [Diaphorina citri];protein disulfide-isomerase-like isoform X1 [Diaphorina citri]	2	11	11	11	61.4	22.276	617840000
XP_026686262.1	1494770286	ATP synthase subunit alpha, mitochondrial-like [Diaphorina citri]	1	11	11	11	16.5	59.842	74520000
XP_008470205.1	662194507	V-type proton ATPase catalytic subunit A [Diaphorina citri]	1	10	10	10	20.3	68.242	21270000
XP_026679269.1	1494733706	laccase-4-like [Diaphorina citri]	1	10	10	10	23.7	55.043	184390000
XP_017304024.1;XP_008469032.1;XP_008469031.1	1041552828	uncharacterized protein LOC108253845 [Diaphorina citri];coiled-coil domain-containing protein 1-like isoform X2 [Diaphorina citri];coiled-coil domain-containing protein 1-like isoform X1 [Diaphorina citri]	3	9	9	9	31.5	32.592	43778000
XP_008481482.1	662186303	translation elongation factor 2 [Diaphorina citri]	1	9	9	9	11.2	94	7395400
XP_017301349.1;XP_026682500.1;XP_026682499.1;XP_026682498.1;XP_026682497.1;XP_026682495.1;XP_026682501.1	1041544551	heat shock 70 kDa protein cognate 5 isoform X4 [Diaphorina citri];heat shock 70 kDa protein cognate 5 isoform X3 [Diaphorina citri];heat shock 70 kDa protein cognate 5 isoform X1 [Diaphorina citri];heat shock 70 kDa protein cognate 5 isoform X1 [Diaphorina	7	9	9	9	17	67.354	9735400
XP_017302950.1;XP_026685357.1	1041549070	V-type proton ATPase subunit C [Diaphorina citri]	2	9	9	9	25.4	44.563	19673000
XP_026679485.1;XP_026679494.1	1494750246	protein disulfide-isomerase A3-like [Diaphorina citri]	2	9	9	9	28.4	38.006	161260000
XP_026684927.1	1494765535	neurofilament heavy polypeptide-like [Diaphorina citri]	1	9	9	9	29.6	41.899	38270000
XP_026688952.1	1494736834	protein disulfide-isomerase A6 homolog [Diaphorina citri]	1	9	9	9	23.7	47.275	32044000
NP_001316113.1;ABG81990.1;XP_026685058.1;XP_026685060.1	1041926742	ATP synthase subunit b, mitochondrial [Diaphorina citri];putative ATP synthase-like protein [Diaphorina citri];ATP synthase subunit b, mitochondrial [Diaphorina citri]	4	8	8	8	28.1	28.683	65077000
XP_026676774.1;XP_008468266.1	1494740641	probable citrate synthase 2, mitochondrial [Diaphorina citri];probable citrate synthase 2, mitochondrial [Diaphorina citri]	2	8	8	8	17.3	51.2	31072000
XP_008469213.2	1494742487	ATP synthase subunit beta, mitochondrial-like [Diaphorina citri]	1	8	8	8	37.6	27.847	158750000
XP_008470814.1;XP_008487186.1;XP_026680524.1;XP_026680523.1	662184237	heat shock protein 83 [Diaphorina citri]	4	8	8	8	15.2	83.225	11461000
XP_026677614.1	1494742981	lysosomal alpha-mannosidase [Diaphorina citri]	1	8	8	8	13.7	97.748	13968000
XP_026679475.1;XP_026688504.1	1494750205	heat shock protein 60A [Diaphorina citri];heat shock protein 60A [Diaphorina citri]	2	8	8	8	26.5	54.926	17830000
XP_026682276.1;XP_026682278.1;XP_008476247.1	1494758048	2-oxoglutarate dehydrogenase, mitochondrial [Diaphorina citri]	3	8	8	8	10.1	113.26	3851500
XP_026682292.1	1494758092	protein disulfide-isomerase-like [Diaphorina citri]	1	8	8	8	36.2	32.073	237240000
ABG74703.1;XP_008473488.2	110456370	putative ribosomal protein S3, partial [Diaphorina citri];40S ribosomal protein S3 [Diaphorina citri]	2	7	7	7	40	24.153	36326000
CON__P02768-1			1	7	7	7	13.3	69.366	4338800	+
XP_008467401.1	662189356	V-type proton ATPase subunit H [Diaphorina citri]	1	7	7	7	19.5	56.06	4810800
XP_026679373.1;XP_008471786.2;XP_026679367.1;XP_008471779.1;XP_008471771.1;XP_008477225.2;XP_008486255.2	1494733735	calpain-B isoform X5 [Diaphorina citri];calpain-A isoform X4 [Diaphorina citri];calpain-A isoform X3 [Diaphorina citri];calpain-A isoform X2 [Diaphorina citri];calpain-A isoform X1 [Diaphorina citri]	7	7	7	7	12.2	86.586	3111800
XP_008474018.1	662201527	60S ribosomal protein L5 [Diaphorina citri]	1	7	7	7	29.8	34.906	25134000
XP_008475257.2;XP_026681597.1	1494756135	mitochondrial-processing peptidase subunit beta [Diaphorina citri]	2	7	7	7	19.7	43.199	26828000
XP_008475973.1;XP_026687087.1	662205147	alpha-crystallin A chain-like [Diaphorina citri]	2	7	7	7	48.1	21.157	172690000
XP_008479306.1;XP_017302503.1;XP_008479325.1;XP_008479318.1	662185874	vesicle-associated membrane protein-associated protein A isoform X1 [Diaphorina citri];vesicle-associated membrane protein-associated protein A isoform X4 [Diaphorina citri];vesicle-associated membrane protein-associated protein A isoform X3 [Diaphorina ci	4	7	7	7	64.5	17.543	90476000
XP_017297903.1	1041534625	GATA zinc finger domain-containing protein 14-like [Diaphorina citri]	1	7	7	7	14.5	130.6	7987400
XP_026678013.1;XP_026688532.1	1494746114	NADH-ubiquinone oxidoreductase 75 kDa subunit, mitochondrial [Diaphorina citri]	2	7	7	7	21.2	51.717	4310200
XP_026679903.1	1494733885	LOW QUALITY PROTEIN: venom dipeptidyl peptidase 4-like [Diaphorina citri]	1	7	7	7	14	112.04	9689300
XP_026680390.1	1494752748	cytochrome b-c1 complex subunit 2, mitochondrial [Diaphorina citri]	1	7	7	7	24.2	40.94	22395000
XP_026683441.1;XP_026683440.1	1494761441	V-type proton ATPase subunit B isoform X2 [Diaphorina citri];V-type proton ATPase subunit B isoform X1 [Diaphorina citri]	2	7	7	7	25.7	38.561	51508000
XP_026685775.1;XP_026685774.1;XP_026685773.1	1494769005	glutamate dehydrogenase, mitochondrial [Diaphorina citri]	3	7	7	7	18	48.527	18415000
XP_008468689.1;XP_026677039.1;ABG74719.1;XP_026679045.1;XP_026679051.1;XP_026679050.1;XP_026679049.1;XP_026679048.1;XP_026679047.1;XP_026678972.1	662191724	actin, muscle isoform X1 [Diaphorina citri];actin, clone 205 isoform X2 [Diaphorina citri];putative actin, partial [Diaphorina citri]	10	8	8	6	29	41.785	206980000
XP_017299902.1;XP_008472867.1;XP_026679986.1;ABG74730.1	1041540524	ATP synthase subunit gamma, mitochondrial isoform X1 [Diaphorina citri];ATP synthase subunit gamma, mitochondrial isoform X2 [Diaphorina citri];ATP synthase subunit gamma, mitochondrial-like [Diaphorina citri]	4	6	6	6	28.4	31.637	23055000
XP_008474931.1	662203209	trifunctional enzyme subunit beta, mitochondrial [Diaphorina citri]	1	6	6	6	14.4	50.838	8737900
XP_008478834.1	662210390	uncharacterized protein LOC103515675 [Diaphorina citri]	1	6	6	6	21.9	30.524	47526000
XP_017301246.1	1041544248	aldehyde dehydrogenase, mitochondrial [Diaphorina citri]	1	6	6	6	15.6	50.8	13099000
XP_017304136.1;XP_026687614.1;XP_017303744.1	1041553249	voltage-dependent anion-selective channel-like [Diaphorina citri];voltage-dependent anion-selective channel-like, partial [Diaphorina citri]	3	6	6	6	33.2	28.646	50662000
XP_026688788.1;XP_017304729.1	1494772583	V-type proton ATPase subunit E-like [Diaphorina citri];V-type proton ATPase subunit E-like [Diaphorina citri]	2	6	6	6	32.3	26.106	40288000
XP_026675974.1	1494738421	maltase 2-like [Diaphorina citri]	1	6	6	6	20.3	49.522	27292000
XP_026682695.1	1494759403	lysosomal alpha-mannosidase, partial [Diaphorina citri]	1	6	6	6	7.6	119.82	2928800
XP_026684208.1;XP_026684207.1	1494763546	staphylococcal nuclease domain-containing protein 1-like, partial [Diaphorina citri]	2	6	6	6	14.9	56.498	4377100
XP_026684269.1;XP_008479073.1	1494763706	zonadhesin-like [Diaphorina citri];uncharacterized protein LOC103515909 [Diaphorina citri]	2	6	6	6	13.2	45.926	72290000
XP_026685275.1	1494766531	uncharacterized protein LOC103517353 [Diaphorina citri]	1	6	6	6	8	100.95	9001300
XP_026687637.1;XP_008484219.2;XP_008487565.1;XP_026688218.1	1494774968	myosin heavy chain, muscle-like, partial [Diaphorina citri]	4	6	6	6	20	40.095	9556300
XP_026689152.1	1494737031	uncharacterized protein LOC103524236 [Diaphorina citri]	1	6	6	6	11.3	76.945	6607900
XP_008475493.1;ABG81989.1;XP_026685641.1;XP_026688125.1	662204246	40S ribosomal protein S18 [Diaphorina citri];putative ribosomal protein S18 [Diaphorina citri]	4	5	5	5	27.5	17.782	41724000
NP_001306959.1;ABG81992.1	987437864	40S ribosomal protein S2 [Diaphorina citri];putative ribosomal protein S2 [Diaphorina citri]	2	5	5	5	19	29.25	23963000
XP_008467502.1;XP_008486366.2	662189542	uncharacterized protein LOC103504975 [Diaphorina citri];uncharacterized protein LOC103523069 [Diaphorina citri]	2	5	5	5	28	23.567	182270000
XP_008468123.1;ABG74704.1;XP_026676681.1	662190691	60S acidic ribosomal protein P0 [Diaphorina citri];putative acidic p0 ribosomal protein, partial [Diaphorina citri]	3	5	5	5	26.8	34.124	32912000
XP_008468471.1	662191326	inorganic pyrophosphatase [Diaphorina citri]	1	5	5	5	27.8	30.92	14147000
XP_008470049.1	662194219	succinate--CoA ligase [ADP-forming] subunit beta, mitochondrial [Diaphorina citri]	1	5	5	5	18	47.682	7625100
XP_008471592.1;XP_026680881.1;XP_026680842.1;XP_026680803.1;ADH04350.1	662183106	arginine kinase isoform X4 [Diaphorina citri];arginine kinase isoform X3 [Diaphorina citri];arginine kinase isoform X2 [Diaphorina citri];arginine kinase isoform X1 [Diaphorina citri];arginine kinase, partial [Diaphorina citri]	5	5	5	5	18.1	36.566	20452000
XP_026680663.1;XP_008473873.1	1494753536	phosphoglycerate kinase isoform X2 [Diaphorina citri];phosphoglycerate kinase isoform X1 [Diaphorina citri]	2	5	5	5	19.7	42.739	3744700
XP_008474325.1	662202091	probable signal peptidase complex subunit 2 [Diaphorina citri]	1	5	5	5	34	21.603	32619000
XP_008482654.2	1494771486	uncharacterized protein LOC103519345 [Diaphorina citri]	1	5	5	5	15.2	38.602	14629000
XP_008485007.1;XP_008481256.1;XP_026685495.1;XP_026685488.1	662221609	isocitrate dehydrogenase [NADP] cytoplasmic [Diaphorina citri]	4	5	5	5	15.4	46.22	9768900
XP_017298182.1;XP_026677014.1	1041535439	phosphate carrier protein, mitochondrial-like [Diaphorina citri]	2	5	5	5	15.5	37.238	29062000
XP_017301697.1;XP_008477491.1	1041545648	glycerol-3-phosphate dehydrogenase [NAD(+)], cytoplasmic-like [Diaphorina citri]	2	5	5	5	22.5	34.623	9249600
XP_026684327.1;XP_017302380.1	1494763883	uncharacterized protein LOC103516011 isoform X2 [Diaphorina citri];uncharacterized protein LOC103516011 isoform X1 [Diaphorina citri]	2	5	5	5	20.8	32.381	31018000
XP_017304523.1;XP_026688411.1	1041555427	peptidyl-prolyl cis-trans isomerase 5 isoform X1 [Diaphorina citri];peptidyl-prolyl cis-trans isomerase 5 isoform X2 [Diaphorina citri]	2	5	5	5	24.4	23.308	43803000
XP_026676386.1;XP_008485508.1	1494739610	beta-mannosidase-like [Diaphorina citri]	2	8	8	5	16.4	67.566	32624000
XP_026676397.1;XP_026676396.1;XP_026676395.1;XP_017297837.1;XP_026676402.1;XP_026676401.1;XP_026676400.1;XP_026676399.1;XP_017297835.1	1494739635	transcriptional activator protein Pur-beta isoform X4 [Diaphorina citri];transcriptional activator protein Pur-beta isoform X3 [Diaphorina citri];transcriptional activator protein Pur-beta isoform X2 [Diaphorina citri];transcriptional activator protein Pur	9	5	5	5	19.3	28.01	15296000
XP_026678126.1	1494746448	glycerol-3-phosphate dehydrogenase, mitochondrial [Diaphorina citri]	1	7	7	5	18.7	58.533	10937000
XP_026679036.1	1494748988	paramyosin, long form [Diaphorina citri]	1	5	5	5	4.6	155.63	1723300
XP_026680107.1;QBQ34530.1;XP_008482406.1	1494752000	glutathione S-transferase 1-like [Diaphorina citri];glutathione S-transferase GST-7 [Diaphorina citri]	3	5	5	5	27.8	23.831	20711000
XP_026680294.1	1494752519	dolichyl-diphosphooligosaccharide--protein glycosyltransferase subunit 2 [Diaphorina citri]	1	5	5	5	29.5	22.645	49024000
XP_026680859.1	1494754089	ribosome-binding protein 1-like [Diaphorina citri]	1	5	5	5	14.3	47.155	4891100
XP_026680861.1;XP_026687846.1	1494754097	uncharacterized protein LOC103511222 [Diaphorina citri]	2	5	5	5	25.4	31.35	7251900
XP_026681433.1	1494734320	ATP synthase subunit beta, mitochondrial-like, partial [Diaphorina citri]	1	5	5	5	29.2	32.32	121320000
XP_026681906.1	1494757002	chorion peroxidase-like [Diaphorina citri]	1	5	5	5	11.6	75.043	5821500
XP_026682702.1;XP_008476859.3;XP_026681448.1;XP_008480830.1;XP_008480775.1;XP_017299989.1;ABG74716.1	1494759420	tubulin alpha-1 chain [Diaphorina citri];tubulin alpha-1 chain-like [Diaphorina citri]	7	7	7	5	23.1	46.14	30081000
XP_026684526.1	1494764420	proline dehydrogenase 1, mitochondrial [Diaphorina citri]	1	5	5	5	11.3	68.655	3808400
XP_026685193.1	1494766289	LOW QUALITY PROTEIN: neutral alpha-glucosidase AB-like [Diaphorina citri]	1	5	5	5	8.7	105.05	2917300
XP_026685313.1;XP_026685317.1;XP_026685316.1	1494766636	pyruvate kinase-like [Diaphorina citri]	3	5	5	5	19.9	39.623	5423600
XP_026689236.1;XP_026689235.1;XP_026689234.1;XP_026689232.1;XP_026689231.1;XP_026689230.1;XP_026689229.1;XP_026689228.1;XP_026689227.1;XP_026689226.1;XP_026689225.1;XP_026689224.1;XP_026689223.1;XP_026689222.1;XP_026689221.1;XP_026689220.1;XP_026689219.1;XP_026689218.1;XP_026689216.1;XP_026689215.1;XP_026689214.1;XP_026689238.1;XP_026689237.1;XP_008487263.1	1494737247	myosin heavy chain, muscle-like isoform X12 [Diaphorina citri];myosin heavy chain, muscle-like isoform X11 [Diaphorina citri];myosin heavy chain, muscle-like isoform X10 [Diaphorina citri];myosin heavy chain, muscle-like isoform X9 [Diaphorina citri];myosi	24	5	5	5	11.7	72.189	7007700
NP_001284617.1;ABG81969.1;XP_026687655.1	663070900	60S ribosomal protein L18a [Diaphorina citri];putative ribosomal protein L18A [Diaphorina citri];60S ribosomal protein L18a isoform X1 [Diaphorina citri]	3	4	4	4	21.5	21.008	53545000
XP_026688921.1;XP_017304860.1;XP_008486802.1;ABG81979.1;XP_026688937.1;XP_026682003.1	1494736807	40S ribosomal protein S9 isoform X2 [Diaphorina citri];40S ribosomal protein S9 isoform X1 [Diaphorina citri];40S ribosomal protein S9 isoform X1 [Diaphorina citri];putative ribosomal protein S9 [Diaphorina citri];40S ribosomal protein S9-like, partial [Di	6	4	4	4	21.5	22.615	27610000
Q0PXX8.1;NP_001316115.1;ABG81981.1	122066029	RSSA_DIACI RecName: Full=40S ribosomal protein SA;40S ribosomal protein SA [Diaphorina citri];putative 40S ribosomal protein SA [Diaphorina citri]	3	4	4	4	16.6	33.337	15865000
CON__P00761			1	4	4	4	25.1	24.409	819960000	+
CON__P02533;CON__Q04695;CON__Q9QWL7;CON__P08727;CON__P19001;CON__P19012;CON__A2A4G1;CON__P08730-1;CON__P05784;CON__Q6IFX2;CON__Q99456;CON__Q61782;CON__Q14525;CON__Q9UE12;CON__Q15323;CON__A2A5Y0;CON__ENSEMBL:ENSP00000377550;CON__Q92764;CON__Q14532;CON__A2AB72;CON__Q497I4;CON__O76015;CON__Q148H6;CON__O76013;CON__Q9Z2K1;CON__O76014;CON__Q3ZAW8;CON__REFSEQ:XP_986630;CON__Q2M2I5		;;;;;;	29	8	5	4	18.2	51.621	9371700	+
XP_008469508.1	662184004	EH domain-containing protein 1 [Diaphorina citri]	1	4	4	4	11.1	62.091	2089400
XP_008474711.1	662202803	ras-related protein Rab-11A [Diaphorina citri]	1	4	4	4	16.5	25.363	8739100
XP_008475495.1;XP_008475494.1	662204250	dnaJ homolog shv isoform X2 [Diaphorina citri];dnaJ homolog shv isoform X1 [Diaphorina citri]	2	4	4	4	15.7	41.189	7272100
XP_017300924.1;XP_008475501.1	1041543349	uncharacterized protein LOC103512515 [Diaphorina citri];uncharacterized protein LOC103512515 [Diaphorina citri]	2	4	4	4	6.2	78.063	1362900
XP_008475521.1;XP_026681779.1;XP_026681778.1;ABG74726.1;XP_026677688.1	662204299	guanine nucleotide-binding protein subunit beta-like protein isoform X1 [Diaphorina citri];guanine nucleotide-binding protein subunit beta-like protein isoform X3 [Diaphorina citri];guanine nucleotide-binding protein subunit beta-like protein isoform X2 [D	5	4	4	4	15	35.824	5471400
XP_008476695.1;XP_008476694.1	662206464	signal peptidase complex catalytic subunit SEC11A-like [Diaphorina citri];signal peptidase complex catalytic subunit SEC11A [Diaphorina citri]	2	4	4	4	39.8	11.737	71593000
XP_008478839.1	662185785	venom serine carboxypeptidase [Diaphorina citri]	1	4	4	4	9.3	55.107	10879000
XP_008478851.1	662210423	probable isocitrate dehydrogenase [NAD] subunit alpha, mitochondrial [Diaphorina citri]	1	4	4	4	19.9	33.823	10749000
XP_008480683.1;ABG74710.1;XP_026679816.1;XP_008482229.2;XP_026688951.1;XP_008471096.1;CON__ENSEMBL:ENSBTAP00000025008	662186144	tubulin beta-1 chain [Diaphorina citri];putative tubulin beta-1 chain, partial [Diaphorina citri];tubulin beta chain-like [Diaphorina citri]	7	4	4	4	11.2	50.189	7079100
XP_026685561.1;XP_008481052.1	1494767334	uncharacterized protein LOC103517785 [Diaphorina citri];uncharacterized protein LOC103517785 [Diaphorina citri]	2	4	4	4	18.5	46.881	7418600
XP_008481984.1	662216138	membrane-associated progesterone receptor component 1-like [Diaphorina citri]	1	4	4	4	20.2	20.865	7418500
XP_008483886.1	662219588	DNA-directed RNA polymerase II subunit RPB1-like [Diaphorina citri]	1	4	4	4	40.8	16.844	2977600000
XP_017301086.1;XP_017301085.1	1041543812	reticulon-1-A isoform X2 [Diaphorina citri];reticulon-1-A isoform X1 [Diaphorina citri]	2	4	4	4	23.7	21.932	49303000
XP_017304770.1;XP_026677920.1	1041553092	plasma membrane calcium-transporting ATPase 1-like [Diaphorina citri];plasma membrane calcium-transporting ATPase 1-like [Diaphorina citri]	2	4	4	4	6.3	124.7	1657200
XP_026676061.1	1494738686	protein ERGIC-53 [Diaphorina citri]	1	4	4	4	14	46.401	17751000
XP_026677365.1	1494733200	uncharacterized protein LOC103506643 [Diaphorina citri]	1	4	4	4	8.6	61.751	2213400
XP_026677516.1;XP_026677515.1;XP_026677514.1;XP_026677512.1	1494742729	pyruvate carboxylase, mitochondrial isoform X4 [Diaphorina citri];pyruvate carboxylase, mitochondrial isoform X3 [Diaphorina citri];pyruvate carboxylase, mitochondrial isoform X2 [Diaphorina citri];pyruvate carboxylase, mitochondrial isoform X1 [Diaphorina	4	4	4	4	7	83.655	2060800
XP_026678356.1;XP_026678354.1	1494747114	sodium/potassium-transporting ATPase subunit alpha [Diaphorina citri];sodium/potassium-transporting ATPase subunit alpha [Diaphorina citri]	2	4	4	4	8.6	69.311	3021300
XP_026680288.1	1494752499	myosin heavy chain 95F [Diaphorina citri]	1	5	5	4	6.6	120.46	1414200
XP_026681596.1;XP_026681595.1	1494756144	venom acid phosphatase Acph-1-like isoform X2 [Diaphorina citri];venom acid phosphatase Acph-1-like isoform X1 [Diaphorina citri]	2	4	4	4	11.8	49.545	18268000
XP_026682062.1;XP_026682061.1;XP_026682060.1;XP_026682059.1	1494757442	target of Myb protein 1 isoform X4 [Diaphorina citri];target of Myb protein 1 isoform X3 [Diaphorina citri];TOM1-like protein 2 isoform X2 [Diaphorina citri];TOM1-like protein 2 isoform X1 [Diaphorina citri]	4	4	4	4	11.6	54.077	2474500
XP_026682082.1;XP_008486794.1	1494757498	LOW QUALITY PROTEIN: UDP-glucose:glycoprotein glucosyltransferase 1-like, partial [Diaphorina citri]	2	4	4	4	5.2	120.72	1066000
XP_026682360.1	1494758275	alanine aminotransferase 1 [Diaphorina citri]	1	4	4	4	8.4	56.264	3195300
XP_026683797.1;XP_026683796.1	1494762428	uncharacterized protein LOC103515247 [Diaphorina citri]	2	4	4	4	6.8	80.746	1819800
XP_026684992.1;XP_026680502.1	1494735358	transmembrane emp24 domain-containing protein bai [Diaphorina citri]	2	4	4	4	27.2	23.632	7129400
XP_026685079.1;XP_026685077.1;XP_026685076.1;XP_026685075.1;XP_026685074.1;XP_026683395.1	1494765943	esterase FE4-like isoform X5 [Diaphorina citri];esterase FE4-like isoform X4 [Diaphorina citri];esterase FE4-like isoform X3 [Diaphorina citri];esterase FE4-like isoform X2 [Diaphorina citri];esterase FE4-like isoform X1 [Diaphorina citri]	6	4	4	4	10.8	61.861	8736100
XP_026685127.1	1494766110	uncharacterized protein LOC103517116 [Diaphorina citri]	1	4	4	4	25.3	16.758	109370000
XP_026685885.1;XP_026685881.1;XP_026685876.1;XP_026685871.1;XP_026685865.1;XP_026685862.1;XP_026685851.1;XP_026685848.1	1494735610	long-chain-fatty-acid--CoA ligase 3-like isoform X3 [Diaphorina citri];long-chain-fatty-acid--CoA ligase 3-like isoform X3 [Diaphorina citri];long-chain-fatty-acid--CoA ligase 3-like isoform X2 [Diaphorina citri];long-chain-fatty-acid--CoA ligase 3-like is	8	4	4	4	7.6	57.324	3439400
ABG74715.1;XP_026681987.1;XP_017301055.1;XP_017301054.1;XP_017301051.1;QBQ34527.1;ASR91722.1	110456486	glutathione S-transferase-like protein, partial [Diaphorina citri];glutathione S-transferase 1 [Diaphorina citri];glutathione S-transferase 1 [Diaphorina citri];glutathione S-transferase 1 [Diaphorina citri];glutathione S-transferase 1 [Diaphorina citri];g	7	3	3	3	19.4	21.039	14316000
ABG74722.1;XP_008472514.1	110456545	cytochrome c oxidase polypeptide IV-like protein, partial [Diaphorina citri];cytochrome c oxidase subunit 4 isoform 2, mitochondrial [Diaphorina citri]	2	3	3	3	16.1	18.16	24079000
ABG74727.1;XP_017302384.1;XP_008478758.1	110456578	putative translation elongation factor 1-gamma, partial [Diaphorina citri];elongation factor 1-gamma isoform X1 [Diaphorina citri];elongation factor 1-gamma isoform X2 [Diaphorina citri]	3	3	3	3	17.8	31.997	6302000
XP_008479538.1;XP_008479537.1;ABG81961.1	662211676	60S acidic ribosomal protein P1 isoform X2 [Diaphorina citri];60S acidic ribosomal protein P1 isoform X1 [Diaphorina citri];putative 60S acidic ribosomal protein P1 [Diaphorina citri]	3	3	3	3	50.4	11.458	194560000
ABG81975.1	110671448	putative ribosomal protein S15 [Diaphorina citri]	1	3	3	3	27.9	17.03	21572000
XP_017299676.1;XP_008483129.1;XP_008483128.1;XP_008472260.1;XP_008472258.1;XP_008472257.1;NP_001284614.1;ABG81978.1	1041539882	40S ribosomal protein S10-like isoform X2 [Diaphorina citri];40S ribosomal protein S10-like isoform X1 [Diaphorina citri];40S ribosomal protein S10-like isoform X1 [Diaphorina citri];40S ribosomal protein S10-like isoform X1 [Diaphorina citri];40S ribosoma	8	3	3	3	23.9	18.096	33889000
XP_008470779.1;ABG81980.1;XP_008482190.1;XP_008476904.1	662184229	nucleoside diphosphate kinase [Diaphorina citri];putative abnormal wing disc-like protein [Diaphorina citri];nucleoside diphosphate kinase-like [Diaphorina citri]	4	3	3	3	24.8	17.105	8344200
NP_001298102.1;CAZ77019.1;ABG81984.1	906394174	40S ribosomal protein S14 [Diaphorina citri];unnamed protein product [Diaphorina citri];putative ribosomal protein S14e [Diaphorina citri]	3	3	3	3	28.5	16.236	47161000
XP_017302453.1;XP_008479407.1;ABG81987.1	1041547708	60S acidic ribosomal protein P2 [Diaphorina citri];60S acidic ribosomal protein P2 [Diaphorina citri];putative 60S acidic ribosomal protein P2 [Diaphorina citri]	3	3	3	3	34.2	11.698	110660000
NP_001284607.1;ABG81998.1;XP_017303797.1;XP_008483073.1	663070963	60S ribosomal protein L9 [Diaphorina citri];putative ribosomal protein L9 [Diaphorina citri];60S ribosomal protein L9-like [Diaphorina citri];60S ribosomal protein L9-like [Diaphorina citri]	4	3	3	3	23.8	21.395	9067200
XP_026683768.1;NP_001284613.1;ABG82006.1	1494762350	elongation factor 1-beta isoform X1 [Diaphorina citri];elongation factor 1-beta [Diaphorina citri];putative elongation factor 1 beta [Diaphorina citri]	3	3	3	3	17.3	24.001	7872600
XP_017298613.1;XP_008469641.1;NP_001284610.1;ABG82007.1	1041536773	60S ribosomal protein L13-like isoform X1 [Diaphorina citri];60S ribosomal protein L13-like isoform X1 [Diaphorina citri];60S ribosomal protein L13-like [Diaphorina citri];putative ribosomal protein L13 [Diaphorina citri]	4	3	3	3	11.3	25.395	22344000
NP_001284624.1;ABG82013.1	663070957	ATP synthase subunit d, mitochondrial-like [Diaphorina citri];putative ATP synthase subunit d [Diaphorina citri]	2	3	3	3	18.8	21.263	21033000
CON__P02769			1	3	3	3	5.9	69.293	540950	+
QAA95906.1;XP_026676748.1	1558222128	ATP-binding cassette sub-family C member 1 [Diaphorina citri];multidrug resistance-associated protein 1-like [Diaphorina citri]	2	3	3	3	3.3	169.93	715040
XP_008483892.1;XP_008467895.1;XP_026687434.1	662219599	uncharacterized protein LOC103520568 [Diaphorina citri];uncharacterized protein LOC103505344 [Diaphorina citri]	3	3	3	3	34.2	11.994	12806000
XP_008468168.1;XP_008471184.1;XP_008467426.1;XP_008467420.1;XP_008471197.3;XP_026686487.1	662190775	annexin B9 [Diaphorina citri]	6	3	3	3	9.5	37.372	3657400
XP_008468771.1	662183860	uncharacterized protein LOC103506162 [Diaphorina citri]	1	3	3	3	28.4	16.771	80279000
XP_017298359.2;XP_008469027.1	1494742116	uncharacterized protein LOC103506419 isoform X2 [Diaphorina citri];uncharacterized protein LOC103506419 isoform X1 [Diaphorina citri]	2	3	3	3	15.4	25.185	18605000
XP_026677443.1;XP_008469235.1	1494742531	uncharacterized protein LOC103506617 [Diaphorina citri];uncharacterized protein LOC103506617 [Diaphorina citri]	2	5	5	3	28.6	22.199	405050000
XP_008469298.2;XP_026681592.1	1494742600	venom acid phosphatase Acph-1-like [Diaphorina citri];lysosomal acid phosphatase-like [Diaphorina citri]	2	3	3	3	8.5	50.195	11068000
XP_026679402.1;XP_026679401.1;XP_026679400.1;XP_026679399.1;XP_008472018.1;ABG74709.1	1494750010	60S ribosomal protein L7a isoform X5 [Diaphorina citri];60S ribosomal protein L7a isoform X4 [Diaphorina citri];60S ribosomal protein L7a isoform X3 [Diaphorina citri];60S ribosomal protein L7a isoform X1 [Diaphorina citri];60S ribosomal protein L7a isofor	6	3	3	3	12.9	30.864	21453000
XP_008473760.1	662201044	prohibitin-2 [Diaphorina citri]	1	3	3	3	9.8	29.062	1571500
XP_008476007.1;XP_008475999.1;XP_008475992.1	662185228	neuroendocrine convertase 1-like isoform X2 [Diaphorina citri];neuroendocrine convertase 1-like isoform X2 [Diaphorina citri];neuroendocrine convertase 1-like isoform X1 [Diaphorina citri]	3	3	3	3	6.1	73.906	2150800
XP_008476154.1	662205480	NADH dehydrogenase [ubiquinone] iron-sulfur protein 3, mitochondrial [Diaphorina citri]	1	3	3	3	17.4	30.776	7219400
XP_008476502.1	662206109	B-cell receptor-associated protein 31 [Diaphorina citri]	1	3	3	3	16.8	25.247	10164000
XP_008476547.1;XP_008476548.1;XP_017301335.1	662206193	uncharacterized protein LOC103513491 isoform X1 [Diaphorina citri];uncharacterized protein LOC103513491 isoform X3 [Diaphorina citri]	3	3	3	3	37.2	18.494	7458200
XP_017301365.1;XP_008476651.1;XP_008476650.1;XP_026687039.1;XP_017301368.1	1041544612	dnaJ homolog subfamily A member 1 isoform X3 [Diaphorina citri];dnaJ homolog subfamily A member 1 isoform X2 [Diaphorina citri];dnaJ homolog subfamily A member 1 isoform X1 [Diaphorina citri]	5	3	3	3	7.5	44.504	1420700
XP_008478267.1	662209343	thioredoxin domain-containing protein 5 homolog [Diaphorina citri]	1	3	3	3	14.5	45.213	4203500
XP_008479779.1	662212128	G protein alpha q subunit-like [Diaphorina citri]	1	3	3	3	13.6	32.898	2571100
XP_008482700.1	662217438	vesicle-trafficking protein SEC22b-B [Diaphorina citri]	1	3	3	3	16.9	24.956	18366000
XP_017304347.1;XP_008484948.2;XP_008484952.2	1041553913	uncharacterized protein LOC103521618 isoform X2 [Diaphorina citri];uncharacterized protein LOC103521618 isoform X1 [Diaphorina citri];uncharacterized protein LOC103521620 [Diaphorina citri]	3	4	4	3	12.4	41.985	6252900
XP_008485081.1	662221746	cAMP-dependent protein kinase type II regulatory subunit-like, partial [Diaphorina citri]	1	3	3	3	12.2	41.807	2286300
XP_026688457.1;XP_008485927.1	1494778145	phosphatidylinositide phosphatase SAC1 isoform X2 [Diaphorina citri];phosphatidylinositide phosphatase SAC1 isoform X1 [Diaphorina citri]	2	3	3	3	4.5	69.9	1152800
XP_026676609.1;XP_017297928.1;XP_017297926.2;XP_026679909.1	1494740154	ADP-ribosylation factor 1 [Diaphorina citri];ADP-ribosylation factor 1 [Diaphorina citri];ADP-ribosylation factor 1-like [Diaphorina citri]	4	3	3	3	18.1	20.762	19997000
XP_026687601.1;XP_017298790.1	1494774855	ATP synthase subunit O, mitochondrial-like, partial [Diaphorina citri];ATP synthase subunit O, mitochondrial [Diaphorina citri]	2	3	3	3	20.4	16.537	17367000
XP_017299598.1	1041539660	ras-related protein Rab-2A [Diaphorina citri]	1	6	6	3	54.3	15.893	45785000
XP_017300771.2	1494755896	fumarate hydratase, mitochondrial-like [Diaphorina citri]	1	3	3	3	11.7	33.839	3567000
XP_017301022.1	1041543623	LOW QUALITY PROTEIN: 14-3-3 protein epsilon [Diaphorina citri]	1	3	3	3	15.7	31.687	7862400
XP_017301814.2	1494761321	cytochrome c1, heme protein, mitochondrial [Diaphorina citri]	1	3	3	3	13.5	32.095	18488000
XP_026683497.1;XP_026683496.1;XP_026683495.1;XP_026683494.1;XP_017301870.1;XP_008477977.1	1494761589	hydroxysteroid dehydrogenase-like protein 2 isoform X1 [Diaphorina citri];hydroxysteroid dehydrogenase-like protein 2 isoform X2 [Diaphorina citri];hydroxysteroid dehydrogenase-like protein 2 isoform X1 [Diaphorina citri];hydroxysteroid dehydrogenase-like	6	3	3	3	8.9	45.894	2777900
XP_017302099.1;XP_017302098.1	1041546700	60S ribosomal protein L12 isoform X2 [Diaphorina citri];60S ribosomal protein L12 isoform X1 [Diaphorina citri]	2	3	3	3	27.9	17.772	36723000
XP_017302565.1	1041548004	long-chain-fatty-acid--CoA ligase 4 [Diaphorina citri]	1	3	3	3	21.1	26.007	7486200
XP_017302631.1;XP_017302630.1;XP_017302629.1	1041548181	glyceraldehyde-3-phosphate dehydrogenase 2 isoform X2 [Diaphorina citri];glyceraldehyde-3-phosphate dehydrogenase 2 isoform X3 [Diaphorina citri];glyceraldehyde-3-phosphate dehydrogenase 2 isoform X1 [Diaphorina citri]	3	3	3	3	12	35.215	9825100
XP_017303469.1;XP_026687706.1;XP_008484373.1;XP_026685994.1	1041531941	alpha-crystallin B chain [Diaphorina citri]	4	3	3	3	24.2	21.668	17577000
XP_017303841.1	1041552325	apoptosis-inducing factor 1, mitochondrial [Diaphorina citri]	1	3	3	3	8	81.465	478230
XP_017304622.1	1041549806	stromal cell-derived factor 2 [Diaphorina citri]	1	3	3	3	16.5	25.162	13718000
XP_026675753.1	1494737789	cytochrome b5-like [Diaphorina citri]	1	3	3	3	50.4	14.534	36964000
XP_026676749.1	1494740574	probable medium-chain specific acyl-CoA dehydrogenase, mitochondrial [Diaphorina citri]	1	3	3	3	10.5	30.229	3818200
XP_026676788.1;XP_026676787.1;XP_008471965.1	1494740689	ras-related protein Rab6-like, partial [Diaphorina citri];ras-related protein Rab6 [Diaphorina citri]	3	3	3	3	25.8	18.604	44476000
XP_026676806.1	1494740740	prohibitin [Diaphorina citri]	1	3	3	3	19.3	18.32	9057900
XP_026677045.1	1494733109	uncharacterized protein LOC113466118 [Diaphorina citri]	1	3	3	3	18.7	20.625	8310200
XP_026677737.1	1494743321	40S ribosomal protein S6 [Diaphorina citri]	1	3	3	3	12.4	30.638	4649700
XP_026678160.1;XP_026682814.1	1494746542	peroxiredoxin 1 [Diaphorina citri]	2	3	3	3	19	21.745	33024000
XP_026678309.1;XP_026678308.1;XP_026678307.1	1494746982	proton-coupled amino acid transporter-like protein pathetic, partial [Diaphorina citri];proton-coupled amino acid transporter-like protein pathetic [Diaphorina citri]	3	3	3	3	26.6	31.044	3894000
XP_026678561.1	1494747659	glucosidase 2 subunit beta [Diaphorina citri]	1	3	3	3	5.2	75.022	4372400
XP_026678933.1	1494748688	transforming growth factor-beta-induced protein ig-h3-like [Diaphorina citri]	1	3	3	3	4.8	76.684	1980000
XP_026679154.1	1494749324	synaptosomal-associated protein 25-like [Diaphorina citri]	1	3	3	3	21.9	23.05	4551200
XP_026679294.1;XP_008487150.2	1494749707	transmembrane 9 superfamily member 3 [Diaphorina citri]	2	3	3	3	6.8	53.136	5949800
XP_026680000.1	1494751702	purine nucleoside phosphorylase [Diaphorina citri]	1	3	3	3	6.3	47.659	2107200
XP_026680127.1	1494752051	cystatin-like [Diaphorina citri]	1	3	3	3	26.8	23.82	10174000
XP_026680339.1	1494752632	40S ribosomal protein S8-like [Diaphorina citri]	1	3	3	3	28.2	17.162	42431000
XP_026680645.1;XP_008486207.3	1494753479	kynurenine--oxoglutarate transaminase 3-like [Diaphorina citri]	2	3	3	3	7.5	56.604	1286200
XP_026680870.1	1494754118	transmembrane 9 superfamily member 2 [Diaphorina citri]	1	3	3	3	8.5	61.816	4608900
XP_026681245.1	1494755139	very long-chain specific acyl-CoA dehydrogenase, mitochondrial [Diaphorina citri]	1	3	3	3	8	68.18	2876600
XP_026682120.1;XP_008486545.2;XP_026679578.1;XP_017301131.1	1494757604	V-type proton ATPase 116 kDa subunit a [Diaphorina citri];probable V-type proton ATPase 116 kDa subunit a [Diaphorina citri];V-type proton ATPase 116 kDa subunit a-like [Diaphorina citri]	4	3	3	3	9.6	55.855	9487200
XP_026682561.1	1494758851	staphylococcal nuclease domain-containing protein 1 [Diaphorina citri]	1	3	3	3	7.3	56.572	2994300
XP_026683117.1	1494760490	60S ribosomal protein L11 [Diaphorina citri]	1	3	3	3	16	22.094	31973000
XP_026683638.1	1494761960	uncharacterized protein LOC103515012 [Diaphorina citri]	1	3	3	3	25.6	21.989	19125000
XP_026683659.1	1494762017	GDP-mannose 4,6 dehydratase [Diaphorina citri]	1	3	3	3	11.6	31.461	4814900
XP_026683966.1	1494762879	NADH dehydrogenase [ubiquinone] 1 beta subcomplex subunit 10-like [Diaphorina citri]	1	3	3	3	30.1	16.209	5880700
XP_026684693.1	1494764888	ATP-dependent 6-phosphofructokinase, partial [Diaphorina citri]	1	3	3	3	4	65.717	490600
XP_026685875.1;XP_008486565.2;XP_008486564.1	1494769256	enolase [Diaphorina citri];alpha-enolase-like [Diaphorina citri];LOW QUALITY PROTEIN: enolase-like [Diaphorina citri]	3	3	3	3	9.1	49.524	5379700
XP_026685901.1;XP_026685900.1;XP_017303234.1;XP_008487114.1	1494769329	transmembrane emp24 domain-containing protein 2-like isoform X2 [Diaphorina citri];transmembrane emp24 domain-containing protein 2-like isoform X1 [Diaphorina citri];transmembrane emp24 domain-containing protein 2-like isoform X3 [Diaphorina citri]	4	3	3	3	16.2	23.433	23894000
XP_026686261.1	1494770284	transitional endoplasmic reticulum ATPase TER94-like [Diaphorina citri]	1	3	3	3	14.7	40.883	2632100
XP_026686832.1;XP_017303730.1	1494771887	peroxidase [Diaphorina citri]	2	3	3	3	5.7	81.867	4510000
XP_026687150.1	1494773275	60S ribosomal protein L4-B-like [Diaphorina citri]	1	3	3	3	17.9	28.814	6744700
XP_026687326.1;XP_008487434.1	1494773783	aspartate aminotransferase, mitochondrial [Diaphorina citri]	2	3	3	3	10	42.036	3086600
XP_026687388.1;XP_026687899.1	1494773998	dnaJ homolog subfamily C member 3 [Diaphorina citri]	2	3	3	3	4.5	78.383	1661700
XP_026688249.1	1494777135	transitional endoplasmic reticulum ATPase-like, partial [Diaphorina citri]	1	3	3	3	23.2	25.272	7374900
XP_026688996.1;XP_008487239.1;XP_026681553.1	1494777617	dolichyl-diphosphooligosaccharide--protein glycosyltransferase 48 kDa subunit-like, partial [Diaphorina citri];dolichyl-diphosphooligosaccharide--protein glycosyltransferase 48 kDa subunit-like, partial [Diaphorina citri]	3	3	3	3	14.2	37.456	44326000
ABG74702.1	110456358	ribosomal protein S4-like protein, partial [Diaphorina citri]	1	2	2	2	23.1	11.361	12714000
ABG74707.1	110456408	putative ribosomal protein L3e, partial [Diaphorina citri]	1	2	2	2	9.5	22.357	17737000
ABG74729.1	110456587	putative Rieske iron-sulfur protein, partial [Diaphorina citri]	1	2	2	2	15.2	14.334	11560000
XP_026685323.1;XP_017302934.1;XP_017302933.1;NP_001284622.1;ABG81960.1	1494766664	40S ribosomal protein S15Aa isoform X1 [Diaphorina citri];40S ribosomal protein S15Aa isoform X2 [Diaphorina citri];40S ribosomal protein S15Aa isoform X3 [Diaphorina citri];40S ribosomal protein S15Aa [Diaphorina citri];putative ribosomal protein S15A [Di	5	2	2	2	17.7	14.8	24913000
XP_008476893.1;NP_001284621.1;ABG81962.1;XP_026682717.1	662206837	40S ribosomal protein S5 isoform X2 [Diaphorina citri];40S ribosomal protein S5 [Diaphorina citri];putative S5e ribosomal protein [Diaphorina citri];40S ribosomal protein S5 isoform X1 [Diaphorina citri]	4	2	2	2	10.9	24.384	61543000
NP_001284612.1;ABG81963.1	663070972	40S ribosomal protein S12 [Diaphorina citri];putative ribosomal protein S12 [Diaphorina citri]	2	2	2	2	24.3	15.219	9258800
XP_008474357.1;XP_008474355.1;ABG81971.1	662202148	NADH dehydrogenase [ubiquinone] 1 alpha subcomplex subunit 8 [Diaphorina citri];NADH dehydrogenase [ubiquinone] 1 alpha subcomplex subunit 8-like [Diaphorina citri];putative mitochondrial NADH:ubiquinone oxidoreductase 19 kDa subunit [Diaphorina citri]	3	2	2	2	13.6	20.054	4147300
XP_017301150.1;XP_017301149.1;Q0PXY6.1;ABG81973.1	1041543988	60S ribosomal protein L18 isoform X2 [Diaphorina citri];60S ribosomal protein L18 isoform X1 [Diaphorina citri];RL18_DIACI RecName: Full=60S ribosomal protein L18;putative ribosomal protein L18e [Diaphorina citri]	4	2	2	2	19.9	15.209	13090000
XP_008485840.2;ABG81986.1;XP_026680435.1;ABG82012.1;XP_026683399.1;XP_008477815.1;XP_026683398.1;XP_017301815.1;XP_026677888.1;XP_026687064.1;XP_026680385.1;XP_008480202.1;ABG81958.1	1041532431	ubiquitin [Diaphorina citri];putative ubiquitin/ribosomal fusion protein [Diaphorina citri];polyubiquitin-like [Diaphorina citri];putative ubiquitin B [Diaphorina citri];polyubiquitin-B isoform X3 [Diaphorina citri];polyubiquitin-B isoform X4 [Diaphorina c	13	2	2	2	28.4	9.9134	58063000
XP_008476677.1;ABG81997.1	662206431	40S ribosomal protein S20 [Diaphorina citri];putative ribosomal protein S20 [Diaphorina citri]	2	2	2	2	18.5	14.398	22459000
NP_001306216.1;AXM42399.1;ABG82005.1	984880667	probable xyloglucan-specific endo-beta-1,4-glucanase A precursor [Diaphorina citri];cel 12A-1 [Diaphorina citri];putative endoglucanase [Diaphorina citri]	3	2	2	2	14.8	25.63	8129100
ABG82010.1;XP_008470052.1	110671518	putative beta-NAC-like protein [Diaphorina citri];transcription factor BTF3 homolog 4 [Diaphorina citri]	2	2	2	2	12.8	19.43	1547300
XP_008479129.2;ABG82011.1	1041547436	60S ribosomal protein L23 [Diaphorina citri];putative ribosomal protein L17/23 [Diaphorina citri]	2	2	2	2	21.9	14.492	19444000
XP_008488100.1;XP_008488099.1;ABG82014.1	662188819	40S ribosomal protein S21-like [Diaphorina citri];40S ribosomal protein S21-like [Diaphorina citri];putative ribosomal protein S21 [Diaphorina citri]	3	2	2	2	30.1	9.1513	11468000
AVV28911.1;AVV28910.1;AVV28909.1;AVV28908.1;AVV28907.1;AVV28906.1;AVV28905.1;AVV28904.1;AVV28903.1;AVV28902.1;AVV28901.1;AVV28900.1;AVV28899.1;AVV28898.1;AVV28897.1;AVV28896.1;AVV28895.1;AVV27406.1;AVV27405.1;AVV27404.1;AVV27403.1;AVV27402.1;AVV27401.1;AVV27400.1;AVV27399.1;AVV27398.1;AVV27397.1;AVV27396.1;AVV27395.1;AVV27394.1;AVV27393.1;AVV27392.1;AVV27391.1;AVV27390.1;AVV27389.1;AVV27388.1;AVV…	1373737106	cytochrome c oxidase subunit II, partial (mitochondrion) [Diaphorina citri];cytochrome c oxidase subunit II, partial (mitochondrion) [Diaphorina citri];cytochrome c oxidase subunit II, partial (mitochondrion) [Diaphorina citri];cytochrome c oxidase subunit	282	2	2	2	17.6	24.284	40168000
BAH83704.1;XP_026679841.1;XP_008472568.1	251823681	copper zinc superoxide dismutase, partial [Diaphorina citri];superoxide dismutase [Cu-Zn] [Diaphorina citri];superoxide dismutase [Cu-Zn] [Diaphorina citri]	3	2	2	2	13.8	17.209	7161600
CON__P08779			1	6	2	2	12.1	51.267	1633900	+
CON__P13647;CON__Q8VED5;CON__O95678;CON__P07744;CON__Q7RTS7;CON__Q32MB2;CON__Q14CN4-1;CON__Q6IME9;CON__Q8N1N4-2;CON__Q7RTT2;CON__Q3SY84;CON__Q5XKE5			12	8	4	2	10.8	62.378	3842400	+
XP_026676195.1;XP_026676194.1;XP_008467481.2	1494739046	uncharacterized protein LOC103504956 isoform X2 [Diaphorina citri];uncharacterized protein LOC103504956 isoform X1 [Diaphorina citri];uncharacterized protein LOC103504956 isoform X3 [Diaphorina citri]	3	2	2	2	19.9	16.327	42584000
XP_008468199.1;XP_017297998.1;XP_026678002.1	662190832	guanine nucleotide-binding protein G(s) subunit alpha isoform X1 [Diaphorina citri];guanine nucleotide-binding protein G(s) subunit alpha isoform X2 [Diaphorina citri];guanine nucleotide-binding protein subunit alpha-12 [Diaphorina citri]	3	2	2	2	7.9	44.3	1755300
XP_008468371.1;XP_008468364.1	662183788	solute carrier family 2, facilitated glucose transporter member 1 isoform X2 [Diaphorina citri];solute carrier family 2, facilitated glucose transporter member 1 isoform X1 [Diaphorina citri]	2	2	2	2	4.2	54.123	7931600
XP_008468780.1;XP_008468779.1;XP_008482972.2	662191894	esterase FE4-like isoform X2 [Diaphorina citri];esterase FE4-like isoform X1 [Diaphorina citri];glutactin-like, partial [Diaphorina citri]	3	2	2	2	4.2	61.593	1751900
XP_008468841.1	662192004	GTPase HRas [Diaphorina citri]	1	2	2	2	12.6	21.548	3650500
XP_008469045.1	662192381	uncharacterized protein LOC103506434 [Diaphorina citri]	1	2	2	2	7.6	22.059	10730000
XP_026677408.1;XP_026677407.1;XP_026677406.1;XP_026677405.1;XP_026677404.1;XP_008469187.1;ABG81974.1	1494742430	40S ribosomal protein S24 isoform X6 [Diaphorina citri];40S ribosomal protein S24 isoform X5 [Diaphorina citri];40S ribosomal protein S24 isoform X4 [Diaphorina citri];40S ribosomal protein S24 isoform X3 [Diaphorina citri];40S ribosomal protein S24 isofor	7	2	2	2	17.3	15.255	4913800
XP_026677454.1;XP_008485712.1;XP_008485711.1;XP_008485710.1;XP_008485709.1;XP_008469260.1;XP_008469259.1	1494742566	60S ribosomal protein L36-like [Diaphorina citri];60S ribosomal protein L36-like isoform X2 [Diaphorina citri];60S ribosomal protein L36-like isoform X1 [Diaphorina citri];60S ribosomal protein L36-like [Diaphorina citri];60S ribosomal protein L36-like [Di	7	2	2	2	15.7	13.447	25851000
XP_008469444.1;XP_008486764.1;XP_008486767.2	662193109	choline transporter-like protein 3 [Diaphorina citri];choline transporter-like protein 3, partial [Diaphorina citri];choline transporter-like protein 1, partial [Diaphorina citri]	3	2	2	2	15.7	18.986	7794200
XP_008469656.1;XP_008469659.2	662193489	protein transport protein Sec61 subunit beta-like [Diaphorina citri];protein transport protein Sec61 subunit beta-like, partial [Diaphorina citri]	2	2	2	2	24.7	10.058	32373000
XP_026678036.1;XP_008470026.1	1494746183	ATP synthase-coupling factor 6, mitochondrial-like [Diaphorina citri];ATP synthase-coupling factor 6, mitochondrial-like [Diaphorina citri]	2	2	2	2	17.9	11.921	10543000
XP_008470391.1	662194851	UDP-glucose:glycoprotein glucosyltransferase 2-like [Diaphorina citri]	1	2	2	2	15.3	30.285	2290400
XP_008470482.1;XP_008470480.1;XP_008470479.1;XP_008470478.1;XP_008470477.1	662195019	dynein light chain 1, cytoplasmic [Diaphorina citri];dynein light chain 1, cytoplasmic [Diaphorina citri];dynein light chain 1, cytoplasmic [Diaphorina citri];dynein light chain 1, cytoplasmic [Diaphorina citri];dynein light chain 1, cytoplasmic [Diaphorin	5	2	2	2	37.1	10.374	12260000
XP_017299256.1;XP_008471216.1;XP_008471215.1;XP_008471214.1;XP_026678860.1;XP_026678859.1	1041538733	60S ribosomal protein L10 isoform X3 [Diaphorina citri];60S ribosomal protein L10 isoform X5 [Diaphorina citri];60S ribosomal protein L10 isoform X3 [Diaphorina citri];60S ribosomal protein L10 isoform X4 [Diaphorina citri];60S ribosomal protein L10 isofor	6	3	3	2	13.2	25.365	20892000
XP_008471263.1;XP_026678882.1	662196464	trifunctional enzyme subunit alpha, mitochondrial [Diaphorina citri]	2	3	3	2	6.1	64.092	1826800
XP_008471373.1	662196666	actin-1 [Diaphorina citri]	1	4	2	2	19.2	27.868	59508000
XP_008471649.1	662197167	eukaryotic translation initiation factor 5A [Diaphorina citri]	1	2	2	2	10	17.498	7682700
XP_008471928.1	662197676	uncharacterized protein LOC103509115 [Diaphorina citri]	1	2	2	2	14.9	14.612	93777000
XP_008472131.1	662198051	probable protein disulfide-isomerase ER-60 [Diaphorina citri]	1	2	2	2	37.7	7.7627	155590000
XP_008472154.1;XP_026679505.1	662198091	transmembrane emp24 domain-containing protein eca [Diaphorina citri];LOW QUALITY PROTEIN: SWI/SNF complex subunit SMARCC2-like, partial [Diaphorina citri]	2	2	2	2	14	24.99	7263100
XP_008472310.1	662198380	proliferation-associated protein 2G4 [Diaphorina citri]	1	2	2	2	6	44.96	992950
XP_026679612.1;XP_008472322.1;XP_017299695.1	1494750623	enoyl-[acyl-carrier-protein] reductase, mitochondrial isoform X3 [Diaphorina citri];enoyl-[acyl-carrier-protein] reductase, mitochondrial isoform X2 [Diaphorina citri];enoyl-[acyl-carrier-protein] reductase, mitochondrial isoform X1 [Diaphorina citri]	3	2	2	2	9.2	39.738	1732800
XP_008473012.1;XP_008487189.2;XP_008487188.1	662199676	lamin Dm0 [Diaphorina citri];prelamin-A/C-like [Diaphorina citri];lamin Dm0-like, partial [Diaphorina citri]	3	2	2	2	5.3	48.429	3221000
XP_026680174.1;XP_008473159.1	1494752181	protein transport protein Sec61 subunit alpha isoform X1 [Diaphorina citri];protein transport protein Sec61 subunit alpha isoform X2 [Diaphorina citri]	2	2	2	2	4	52.311	23812000
XP_008474209.1	662201881	mesencephalic astrocyte-derived neurotrophic factor homolog [Diaphorina citri]	1	2	2	2	13.1	20.108	16723000
XP_008474283.2;XP_008486439.1	1494754280	transmembrane emp24 domain-containing protein 7-like [Diaphorina citri];transmembrane emp24 domain-containing protein 7-like [Diaphorina citri]	2	2	2	2	15.9	15.039	13755000
XP_008474907.1;XP_008474906.1;XP_008474904.1;XP_008474901.1	662203167	trehalase isoform X4 [Diaphorina citri];trehalase isoform X3 [Diaphorina citri];trehalase isoform X2 [Diaphorina citri];trehalase isoform X1 [Diaphorina citri]	4	2	2	2	4.1	67.746	1604700
XP_008475675.1	662204589	alpha-1,3/1,6-mannosyltransferase ALG2 [Diaphorina citri]	1	2	2	2	5.9	46.708	1169100
XP_008475744.1	662204718	malectin [Diaphorina citri]	1	2	2	2	9.1	29.874	10068000
XP_008476106.1	662205392	malate dehydrogenase, mitochondrial-like [Diaphorina citri]	1	2	2	2	11.9	16.824	15735000
XP_008476731.3	1494758979	putative polypeptide N-acetylgalactosaminyltransferase 9 [Diaphorina citri]	1	2	2	2	10.8	26.74	3631000
XP_008477125.1	662207258	uncharacterized protein LOC103514037 [Diaphorina citri]	1	2	2	2	22.6	13.595	8068900
XP_008478151.1	662209128	uncharacterized protein LOC103515010 [Diaphorina citri]	1	2	2	2	13.5	20.029	20895000
XP_008479048.1;XP_008479047.1;XP_008479046.1	662210784	guanine nucleotide-binding protein G(I)/G(S)/G(T) subunit beta-1 isoform X2 [Diaphorina citri];guanine nucleotide-binding protein G(I)/G(S)/G(T) subunit beta-1 isoform X1 [Diaphorina citri];guanine nucleotide-binding protein G(I)/G(S)/G(T) subunit beta-1 i	3	2	2	2	8.8	37.256	5606300
XP_008479121.1	662210915	V-type proton ATPase subunit G [Diaphorina citri]	1	2	2	2	24.6	13.807	65159000
XP_008479469.1;XP_008479470.1;XP_008467712.1	662211552	circumsporozoite protein-like [Diaphorina citri];protein spaetzle 3-like [Diaphorina citri];protein spaetzle 3-like [Diaphorina citri]	3	2	2	2	9	29.1	82811000
XP_017302610.1;XP_008479509.1	1041531688	apyrase-like isoform X2 [Diaphorina citri];apyrase-like isoform X1 [Diaphorina citri]	2	2	2	2	10	40.331	3223700
XP_008479623.1;XP_026684638.1	662211842	14-3-3 protein zeta-like [Diaphorina citri];LOW QUALITY PROTEIN: filamin-B-like, partial [Diaphorina citri]	2	2	2	2	21.7	12.154	36026000
XP_017302545.1;XP_008479636.1	1041547956	cytochrome c oxidase subunit 5B, mitochondrial-like isoform X1 [Diaphorina citri];cytochrome c oxidase subunit 5B, mitochondrial-like isoform X2 [Diaphorina citri]	2	2	2	2	21.6	15.151	48279000
XP_008479708.1	662212000	cytochrome c oxidase subunit 6C [Diaphorina citri]	1	2	2	2	22.5	8.9294	13152000
XP_008485458.1;XP_008479755.1	662222429	uncharacterized protein LOC103522132 [Diaphorina citri];uncharacterized protein LOC103516562 [Diaphorina citri]	2	2	2	2	15.6	16.607	4287200
XP_008480034.1	662212580	uncharacterized protein LOC103516824 [Diaphorina citri]	1	2	2	2	20	6.2452	3886100
XP_008484707.1;XP_008482966.1;XP_008482961.1;XP_008482740.1;XP_008481588.1;XP_008481587.1;XP_026686743.1;XP_008482745.2;XP_008487400.1;XP_017303687.1	662221069	histone H2B-like [Diaphorina citri];histone H2B-like [Diaphorina citri];histone H2B-like [Diaphorina citri];histone H2B-like [Diaphorina citri];histone H2B-like [Diaphorina citri];histone H2B-like [Diaphorina citri];histone H2B [Diaphorina citri];histone H	10	2	2	2	14.5	13.682	29598000
XP_008481609.2	1494769493	dolichyl-diphosphooligosaccharide--protein glycosyltransferase subunit STT3B-like [Diaphorina citri]	1	2	2	2	15.3	17.793	33067000
XP_008482150.2	1041551044	fructose-bisphosphate aldolase-like, partial [Diaphorina citri]	1	3	3	2	20.6	26.77	9091800
XP_017303686.1;XP_008482967.2;XP_026684271.1;XP_008484710.1;XP_008479068.1	1041551695	histone H3-like, partial [Diaphorina citri];uncharacterized protein LOC103519656 [Diaphorina citri];histone H4 [Diaphorina citri];histone H4 [Diaphorina citri];histone H4 [Diaphorina citri]	5	3	3	2	9.6	26.665	35621000
XP_008483400.1	662218717	pyruvate dehydrogenase E1 component subunit beta, mitochondrial-like, partial [Diaphorina citri]	1	2	2	2	17.8	16.645	10462000
XP_008483616.2	1494773664	lysine--tRNA ligase [Diaphorina citri]	1	2	2	2	9.2	39.532	1696000
XP_008485227.1	662222009	coatomer subunit delta [Diaphorina citri]	1	2	2	2	4.5	47.088	554540
XP_008485323.1;XP_008485322.1	662222185	thioredoxin-2-like isoform X2 [Diaphorina citri];thioredoxin-2-like isoform X1 [Diaphorina citri]	2	2	2	2	20.8	11.683	5929400
XP_026680270.1;XP_026680269.1;XP_026680268.1;XP_017300061.2;XP_008485354.1	1494752447	laminin subunit beta-1-like isoform X3 [Diaphorina citri];laminin subunit beta-1-like isoform X2 [Diaphorina citri];laminin subunit beta-1-like isoform X1 [Diaphorina citri];laminin subunit beta-1-like isoform X4 [Diaphorina citri];laminin subunit beta-1 [	5	2	2	2	1.5	195.86	192270
XP_008485481.1	662222472	thioredoxin reductase 1, mitochondrial-like, partial [Diaphorina citri]	1	2	2	2	25.5	11.248	4388100
XP_017304464.1;XP_008485512.1;XP_008485511.1	1041555169	uncharacterized protein LOC103522187 isoform X2 [Diaphorina citri];uncharacterized protein LOC103522187 isoform X3 [Diaphorina citri];uncharacterized protein LOC103522187 isoform X1 [Diaphorina citri]	3	2	2	2	14.9	14.827	300630000
XP_017299399.1;XP_008486232.1	1041539121	V-type proton ATPase subunit S1-like [Diaphorina citri];uncharacterized protein LOC103522928 [Diaphorina citri]	2	2	2	2	12	21.696	13389000
XP_008487084.1;XP_008487085.1	662225374	uncharacterized protein LOC103523848 [Diaphorina citri];uncharacterized protein LOC103523849 [Diaphorina citri]	2	2	2	2	6.5	25.339	6170500
XP_017305040.1;XP_008487497.1	1041532744	protein YIF1B isoform X2 [Diaphorina citri];protein YIF1B isoform X1 [Diaphorina citri]	2	2	2	2	10.7	34.78	13330000
XP_017305264.1;XP_017305263.1;XP_017305262.1;XP_008488091.1	1041533647	cytochrome b5-like isoform X2 [Diaphorina citri];cytochrome b5-like isoform X2 [Diaphorina citri];cytochrome b5-like isoform X1 [Diaphorina citri];cytochrome b5-like isoform X1 [Diaphorina citri]	4	2	2	2	15.6	16.034	13763000
XP_017298220.1;XP_017298219.1;XP_017298217.1;XP_017298216.1;XP_017298215.1	1041535610	glycoprotein-N-acetylgalactosamine 3-beta-galactosyltransferase 1-like isoform X5 [Diaphorina citri];glycoprotein-N-acetylgalactosamine 3-beta-galactosyltransferase 1-like isoform X4 [Diaphorina citri];glycoprotein-N-acetylgalactosamine 3-beta-galactosyltr	5	2	2	2	9.5	24.266	1959300
XP_017298806.1	1041537442	succinate dehydrogenase [ubiquinone] iron-sulfur subunit, mitochondrial [Diaphorina citri]	1	2	2	2	10.2	24.341	5091700
XP_017299158.1;XP_017299166.2	1041538474	glyoxalase domain-containing protein 4-like [Diaphorina citri];glyoxalase domain-containing protein 4 [Diaphorina citri]	2	2	2	2	26.1	15.542	8769600
XP_026680556.1;XP_026680555.1;XP_026680554.1;XP_026680553.1;XP_017300224.1	1494753224	putative inorganic phosphate cotransporter isoform X2 [Diaphorina citri];putative inorganic phosphate cotransporter isoform X1 [Diaphorina citri];putative inorganic phosphate cotransporter isoform X1 [Diaphorina citri];putative inorganic phosphate cotransp	5	2	2	2	4.3	51.561	2946700
XP_017300547.2	1494754812	CD109 antigen [Diaphorina citri]	1	2	2	2	2.1	156.89	375580
XP_017300688.2	1494734284	carbonic anhydrase 1-like, partial [Diaphorina citri]	1	2	2	2	9.3	30.649	2621600
XP_017300732.1	1041542825	cathepsin B [Diaphorina citri]	1	2	2	2	8.9	20.013	8095100
XP_017301923.2	1494761827	uncharacterized protein PF11_0213-like [Diaphorina citri]	1	2	2	2	4.5	80.45	536810
XP_017302035.1;XP_008479449.1	1041546561	membrane-bound alkaline phosphatase-like [Diaphorina citri];alkaline phosphatase-like [Diaphorina citri]	2	2	2	2	7.4	27.018	9299700
XP_026684021.1;XP_017302216.1	1494763044	probable 3-hydroxyacyl-CoA dehydrogenase B0272.3 isoform X2 [Diaphorina citri];probable 3-hydroxyacyl-CoA dehydrogenase B0272.3 isoform X1 [Diaphorina citri]	2	2	2	2	9.8	33.021	2253800
XP_017302460.1;XP_026686902.1	1041531640	ADP,ATP carrier protein 2-like [Diaphorina citri]	2	5	5	2	13.7	31.637	85766000
XP_017302756.1	1041548495	calumenin [Diaphorina citri]	1	2	2	2	12.6	40.001	2048500
XP_017303393.1;XP_017303395.1;XP_017303394.1	1041550903	uncharacterized protein LOC103518701 isoform X1 [Diaphorina citri];protein shisa-4-like isoform X3 [Diaphorina citri];protein shisa-4-like isoform X2 [Diaphorina citri]	3	2	2	2	12.4	20.211	21111000
XP_017303873.2	1494773129	ADP-ribosylation factor 2-like, partial [Diaphorina citri]	1	2	2	2	22.6	14.468	22083000
XP_017304027.1	1041552852	60S ribosomal protein L30, partial [Diaphorina citri]	1	2	2	2	60.3	6.5153	53369000
XP_017305210.1	1041533467	mucin-2-like [Diaphorina citri]	1	2	2	2	2.5	86.306	6204600
XP_017305324.1	1041533815	serine/threonine-protein phosphatase 2A catalytic subunit alpha isoform [Diaphorina citri]	1	2	2	2	9.8	32.615	2156400
XP_026675664.1;XP_026675663.1;XP_026675662.1	1494737520	succinate dehydrogenase [ubiquinone] flavoprotein subunit, mitochondrial isoform X3 [Diaphorina citri];succinate dehydrogenase [ubiquinone] flavoprotein subunit, mitochondrial isoform X2 [Diaphorina citri];succinate dehydrogenase [ubiquinone] flavoprotein	3	2	2	2	2.3	72.445	1114800
XP_026675673.1	1494737552	protein sly1 homolog [Diaphorina citri]	1	2	2	2	6.8	53.774	1971000
XP_026675706.1	1494737647	transitional endoplasmic reticulum ATPase-like, partial [Diaphorina citri]	1	2	2	2	8.2	31.968	2998500
XP_026676159.1	1494738944	LOW QUALITY PROTEIN: coatomer subunit alpha-like [Diaphorina citri]	1	3	3	2	2.8	153.07	547030
XP_026676258.1;XP_026676257.1	1494739235	alpha-(1,6)-fucosyltransferase-like isoform X2 [Diaphorina citri];alpha-(1,6)-fucosyltransferase-like isoform X1 [Diaphorina citri]	2	2	2	2	9.3	46.621	1707100
XP_026676382.1;XP_026687665.1	1494739599	exportin-7-like [Diaphorina citri];ferrochelatase, mitochondrial [Diaphorina citri]	2	2	2	2	2.6	119.72	539680
XP_026686648.1;XP_026676956.1	1494771356	4-aminobutyrate aminotransferase, mitochondrial-like, partial [Diaphorina citri];4-aminobutyrate aminotransferase, mitochondrial-like, partial [Diaphorina citri]	2	2	2	2	8.7	31.407	6149400
XP_026677216.1;XP_026677207.1	1494741923	40S ribosomal protein S26-like [Diaphorina citri];40S ribosomal protein S26 [Diaphorina citri]	2	2	2	2	24	11.579	29606000
XP_026677394.1	1494742400	calcium channel flower [Diaphorina citri]	1	2	2	2	12.6	19.615	6339400
XP_026677450.1;XP_026677418.1	1494732292	40S ribosomal protein S16 isoform X2 [Diaphorina citri];40S ribosomal protein S16 isoform X1 [Diaphorina citri]	2	2	2	2	13.2	11.703	19066000
XP_026677499.1;XP_008469347.1	1494742690	cysteine protease XCP1 [Diaphorina citri];cysteine proteinase COT44-like [Diaphorina citri]	2	2	2	2	5.9	69.224	683770
XP_026677530.1;XP_008485888.2	1494742756	peroxisomal multifunctional enzyme A [Diaphorina citri];peroxisomal multifunctional enzyme type 2-like [Diaphorina citri]	2	2	2	2	5.3	70.174	1079100
XP_026677666.1	1494743109	eukaryotic translation initiation factor 5B isoform X3 [Diaphorina citri]	1	3	2	2	6	62.742	1429800
XP_026677692.1	1494743180	LOW QUALITY PROTEIN: programmed cell death protein 4 [Diaphorina citri]	1	2	2	2	6.4	43.349	2091000
XP_026677738.1	1494743323	40S ribosomal protein S6-like [Diaphorina citri]	1	2	2	2	30	9.0375	15360000
XP_026677823.1	1494745565	electron transfer flavoprotein-ubiquinone oxidoreductase, mitochondrial, partial [Diaphorina citri]	1	2	2	2	11.7	35.482	3103700
XP_026678770.1	1494748249	uncharacterized protein LOC113467050 [Diaphorina citri]	1	2	2	2	14.4	24.729	84984000
XP_026678953.1	1494748737	LOW QUALITY PROTEIN: laminin subunit gamma-1 [Diaphorina citri]	1	2	2	2	2.4	176.71	152620
XP_026679157.1	1494749333	putative tricarboxylate transport protein, mitochondrial [Diaphorina citri]	1	2	2	2	4.9	40.661	3336700
XP_026679999.1	1494751700	elongation factor Tu, mitochondrial-like [Diaphorina citri]	1	2	2	2	36.5	8.0043	19944000
XP_026680397.1	1494752776	coatomer subunit beta [Diaphorina citri]	1	2	2	2	4.4	86.959	865070
XP_026680434.1;XP_026688615.1;XP_017298896.1;XP_026678713.1;XP_026678712.1;XP_026678711.1	1494752878	heat shock 70 kDa protein cognate 4 [Diaphorina citri];heat shock 70 kDa protein cognate 4 [Diaphorina citri];heat shock 70 kDa protein cognate 4-like [Diaphorina citri]	6	10	7	2	28.6	47.607	20726000
XP_026680636.1	1494753455	heat shock 70 kDa protein 4 [Diaphorina citri]	1	2	2	2	3.1	99.689	914650
XP_026680726.1;XP_008477747.1;XP_026683346.1	1494753736	cytochrome P450 4C1-like [Diaphorina citri];cytochrome P450 4d8-like [Diaphorina citri];uncharacterized protein LOC113469679 [Diaphorina citri]	3	2	2	2	2.8	78.324	2163000
XP_026680831.1	1494754023	ras-related protein Rab-5C [Diaphorina citri]	1	2	2	2	18	18.827	5454200
XP_026680839.1	1494734152	serine/threonine-protein kinase BRSK2 [Diaphorina citri]	1	2	2	2	3.2	77.587	748380
XP_026680983.1	1494754440	LOW QUALITY PROTEIN: 60S ribosomal protein L3 [Diaphorina citri]	1	2	2	2	12.5	35.123	15326000
XP_026685374.1;XP_026681018.1	1494766803	cleft lip and palate transmembrane protein 1 homolog [Diaphorina citri];LOW QUALITY PROTEIN: cleft lip and palate transmembrane protein 1 homolog [Diaphorina citri]	2	2	2	2	7.5	56.073	1299000
XP_026681030.1;XP_008474405.2	1494754550	ATP synthase subunit delta, mitochondrial isoform X2 [Diaphorina citri];ATP synthase subunit delta, mitochondrial isoform X1 [Diaphorina citri]	2	2	2	2	14.2	21.628	18910000
XP_026681256.1	1494755182	V-type proton ATPase subunit d-like [Diaphorina citri]	1	2	2	2	20.4	11.084	17912000
XP_026681258.1	1494755195	exocyst complex component 3 [Diaphorina citri]	1	2	2	2	3	85.362	17736000
XP_026681313.1;XP_008486629.1	1494755354	delta-1-pyrroline-5-carboxylate synthase-like [Diaphorina citri];delta-1-pyrroline-5-carboxylate synthase-like, partial [Diaphorina citri]	2	2	2	2	2.4	80.228	594450
XP_026681484.1	1494755803	putative aminopeptidase W07G4.4 [Diaphorina citri]	1	2	2	2	14.3	22.075	3587900
XP_026681660.1	1494756323	tubulin alpha-1 chain-like [Diaphorina citri]	1	4	2	2	18.2	34.144	12590000
XP_026681735.1	1494734406	microsomal triglyceride transfer protein large subunit [Diaphorina citri]	1	2	2	2	2.2	81.869	863220
XP_026681884.1	1494756949	LOW QUALITY PROTEIN: neutral and basic amino acid transport protein rBAT-like [Diaphorina citri]	1	2	2	2	5.4	60.375	1282100
XP_026682529.1	1494758754	cylicin-1-like [Diaphorina citri]	1	2	2	2	7.4	34.714	15341000
XP_026682559.1	1494758845	ras-related protein Rab-7a [Diaphorina citri]	1	2	2	2	22.1	15.608	5097100
XP_026682834.1;XP_026677309.1;XP_008469071.1	1494759788	trehalase [Diaphorina citri];trehalase-like [Diaphorina citri];trehalase [Diaphorina citri]	3	2	2	2	3.5	62.462	624500
XP_026682904.1	1494759996	alpha-actinin, sarcomeric [Diaphorina citri]	1	2	2	2	3	69.589	608260
XP_026682958.1;XP_026682957.1;XP_026682956.1;XP_026682955.1;XP_026682954.1;XP_026682953.1;XP_026682952.1;XP_026682951.1;XP_026682950.1;XP_026682949.1;XP_026682948.1;XP_026682947.1;XP_026688838.1;XP_008486832.1	1494760116	troponin T isoform X12 [Diaphorina citri];troponin T isoform X11 [Diaphorina citri];troponin T isoform X10 [Diaphorina citri];troponin T isoform X9 [Diaphorina citri];troponin T isoform X8 [Diaphorina citri];troponin T isoform X7 [Diaphorina citri];troponi	14	2	2	2	5.5	43.295	2834400
XP_026683362.1;XP_008485600.2	1494761219	eukaryotic initiation factor 4A-II-like [Diaphorina citri];eukaryotic initiation factor 4A-I-like, partial [Diaphorina citri]	2	2	2	2	7	33.429	6570400
XP_026683635.1;XP_026683634.1	1494761951	40S ribosomal protein S3a isoform X2 [Diaphorina citri];40S ribosomal protein S3a isoform X1 [Diaphorina citri]	2	2	2	2	11.3	31.401	6793400
XP_026683800.1	1494734996	mannosyl-oligosaccharide glucosidase [Diaphorina citri]	1	2	2	2	2.6	93.595	463510
XP_026684296.1;XP_008479413.1	1494763793	uncharacterized protein LOC103515964 [Diaphorina citri];leukotriene A-4 hydrolase-like, partial [Diaphorina citri]	2	2	2	2	3.9	81.381	557330
XP_026684375.1	1494735152	LOW QUALITY PROTEIN: collagen alpha-5(IV) chain [Diaphorina citri]	1	2	2	2	1.4	202.59	324240
XP_026684454.1	1494764223	laminin subunit alpha [Diaphorina citri]	1	2	2	2	1	414.73	139480
XP_026684490.1	1494764314	trithorax group protein osa-like [Diaphorina citri]	1	2	2	2	7.1	74.185	1335800
XP_026685006.1	1494765746	MICOS complex subunit Mic60 [Diaphorina citri]	1	2	2	2	3.7	45.404	1469600
XP_026685286.1	1494766568	LOW QUALITY PROTEIN: cytosolic non-specific dipeptidase-like [Diaphorina citri]	1	3	3	2	11.8	45.114	2866700
XP_026685770.1	1494768994	lachesin [Diaphorina citri]	1	2	2	2	12.5	29.424	2444500
XP_026685776.1	1494769007	carbonic anhydrase 4-like [Diaphorina citri]	1	2	2	2	6.5	34.014	5398800
XP_026685800.1	1494769077	very low-density lipoprotein receptor-like, partial [Diaphorina citri]	1	2	2	2	8.5	38.454	1390900
XP_026685838.1;XP_008473197.1	1494769174	fructose-bisphosphate aldolase-like [Diaphorina citri]	2	3	2	2	9.2	30.423	5157100
XP_026685967.1	1494769501	protein sel-1 homolog 1-like [Diaphorina citri]	1	2	2	2	4.8	72.353	446030
XP_026685998.1	1494769585	uncharacterized protein LOC103518378 [Diaphorina citri]	1	2	2	2	4.3	79.901	1057800
XP_026686260.1;XP_026688206.1	1494770281	ATP synthase subunit alpha, mitochondrial-like [Diaphorina citri];ATP synthase subunit alpha, mitochondrial-like [Diaphorina citri]	2	2	2	2	47.4	8.0313	167570000
XP_026686352.1;XP_008468582.1	1494770546	phosphoribosylformylglycinamidine synthase [Diaphorina citri];60S ribosomal protein L21 [Diaphorina citri]	2	3	3	2	1.8	195.14	1748300
XP_026686500.1;XP_017303547.1	1494770936	moesin/ezrin/radixin homolog 1 [Diaphorina citri]	2	4	4	2	20.8	21.696	12045000
XP_026686917.1;XP_026684611.1;XP_026684610.1	1494772132	serine--tRNA ligase, cytoplasmic [Diaphorina citri];serine--tRNA ligase, cytoplasmic-like isoform X2 [Diaphorina citri];serine--tRNA ligase, cytoplasmic-like isoform X1 [Diaphorina citri]	3	2	2	2	4.2	59.265	746490
XP_026687131.1	1494773218	dolichyl-diphosphooligosaccharide--protein glycosyltransferase subunit 1-like, partial [Diaphorina citri]	1	5	2	2	35.8	16.647	38316000
XP_026687133.1	1494773224	dolichyl-diphosphooligosaccharide--protein glycosyltransferase subunit 1-like, partial [Diaphorina citri]	1	5	5	2	26.7	23.335	47653000
XP_026688178.1	1494776882	bleomycin hydrolase [Diaphorina citri]	1	2	2	2	10	29.004	2197400
XP_026688283.1	1494777337	beta-mannosidase-like, partial [Diaphorina citri]	1	5	2	2	14	62.189	10651000
XP_026688722.1	1494736662	cytosolic 10-formyltetrahydrofolate dehydrogenase [Diaphorina citri]	1	2	2	2	2.9	82.084	474110
ABG74701.1	110456351	ribosomal protein S3a-like protein, partial [Diaphorina citri]	1	1	1	1	10.6	9.5119	3859400
XP_026681389.1;ABG74705.1	1494755560	60S ribosomal protein L7 [Diaphorina citri];putative ribosomal protein L7, partial [Diaphorina citri]	2	1	1	1	5.5	27.102	12590000
ABG74718.1;XP_026677934.1;XP_026677933.1;XP_026677932.1;XP_026677931.1;XP_017298710.1	110456514	putative 60S ribosomal protein L13A, partial [Diaphorina citri];60S ribosomal protein L13a isoform X4 [Diaphorina citri];60S ribosomal protein L13a isoform X3 [Diaphorina citri];60S ribosomal protein L13a isoform X2 [Diaphorina citri];60S ribosomal protein	6	1	1	1	4.5	17.897	7047100
ABG81968.1	110671434	putative mitochondrial NADH dehydrogenase (ubiquinone) 1 alpha subcomplex [Diaphorina citri]	1	1	1	1	13.1	9.5548	10025000
XP_008486988.1;ABG81970.1	662187439	60S ribosomal protein L19 [Diaphorina citri];putative ribosomal protein L19e [Diaphorina citri]	2	1	1	1	8.5	23.633	13847000
NP_001316114.1;ABG81972.1	1041926756	60S ribosomal protein L15 [Diaphorina citri];putative ribosomal protein L15 [Diaphorina citri]	2	1	1	1	3.9	24.17	9206400
XP_008473913.1;XP_008468562.1;ABG81976.1	662201329	40S ribosomal protein S23 [Diaphorina citri];40S ribosomal protein S23 [Diaphorina citri];putative ribosomal protein S23e [Diaphorina citri]	3	1	1	1	7.7	15.994	2238500
XP_008487720.1;ABG81982.1	662188122	40S ribosomal protein S25 [Diaphorina citri];putative ribosomal protein S25 [Diaphorina citri]	2	1	1	1	8.3	13.351	11091000
XP_008473294.1;XP_008468712.1;ABG81994.1	662200191	60S ribosomal protein L32 [Diaphorina citri];60S ribosomal protein L32-like [Diaphorina citri];putative ribosomal protein L32e [Diaphorina citri]	3	1	1	1	9	16.102	5036200
XP_008480912.1;ABG81995.1	662214185	ATP synthase subunit g, mitochondrial [Diaphorina citri];putative mitochondrial ATP synthase H+ transporting F0 complex subunit g [Diaphorina citri]	2	1	1	1	16.3	10.023	5777200
XP_017302266.1;XP_008487402.1;ABG82008.1	1041547137	40S ribosomal protein S7-like [Diaphorina citri];40S ribosomal protein S7 [Diaphorina citri];putative ribosomal protein S7e [Diaphorina citri]	3	1	1	1	3.6	22.266	916800
XP_026683569.1;XP_017301913.1;XP_008478058.1;NP_001284608.1;ABG82009.1	1494761779	60S ribosomal protein L28-like isoform X2 [Diaphorina citri];60S ribosomal protein L28-like isoform X1 [Diaphorina citri];60S ribosomal protein L28-like isoform X1 [Diaphorina citri];60S ribosomal protein L28-like [Diaphorina citri];putative ribosomal prot	5	1	1	1	14.5	8.5929	17465000
AIU99815.1	700894845	cathepsin B, partial [Diaphorina citri]	1	1	1	1	13.2	16.653	2246200
AIU99817.1	700894849	Glycerol-3-phosphate dehydrogenase, partial [Diaphorina citri]	1	3	1	1	29.2	15.385	8628900
XP_017304456.1;XP_017304455.1;AWO14624.1;AWO14623.1;AWO14621.1;AWO14620.1;AWO14619.1;AWO14618.1;AWO14616.1;AWO14615.1;AWO14614.1;AWO14613.1;XP_017304454.1	1041555151	copper transport protein ATOX1 isoform X2 [Diaphorina citri];copper transport protein ATOX1 isoform X2 [Diaphorina citri];copper transport protein [Diaphorina citri];copper transport protein [Diaphorina citri];copper transport protein [Diaphorina citri];co	13	1	1	1	19.2	7.8801	4167100
CON__P48668;CON__P04259;CON__P02538;CON__P19013		;;	4	7	2	1	9.6	60.024	3148800	+
CON__Q29RQ1			1	1	1	1	1.5	93.089	132540	+
XP_026687130.1;QAA95947.1	1494773216	uncharacterized protein LOC113471871, partial [Diaphorina citri];ATP-binding cassette sub-family H member 14, partial [Diaphorina citri]	2	1	1	1	5.7	45.147	728750
XP_008467391.1	662189337	alkaline ceramidase 3 [Diaphorina citri]	1	1	1	1	4.8	31.308	3201200
XP_008467770.1;XP_026676378.1;XP_008467760.1;XP_008467759.1	662190048	GDP-Man:Man(3)GlcNAc(2)-PP-Dol alpha-1,2-mannosyltransferase-like [Diaphorina citri];GDP-Man:Man(3)GlcNAc(2)-PP-Dol alpha-1,2-mannosyltransferase isoform X1 [Diaphorina citri];GDP-Man:Man(3)GlcNAc(2)-PP-Dol alpha-1,2-mannosyltransferase isoform X2 [Diaphor	4	1	1	1	9.8	20.073	5655300
XP_026684991.1;XP_008480125.1;XP_008468130.1	1494765704	prostaglandin E synthase-like [Diaphorina citri];prostaglandin E synthase-like [Diaphorina citri];prostaglandin E synthase-like [Diaphorina citri]	3	1	1	1	7.8	17.66	11710000
XP_008468455.1;XP_008468454.1;XP_026676889.1;XP_008468453.1	662191293	uncharacterized protein LOC103505866 isoform X4 [Diaphorina citri];uncharacterized protein LOC103505866 isoform X3 [Diaphorina citri];uncharacterized protein LOC103505866 isoform X2 [Diaphorina citri];uncharacterized protein LOC103505866 isoform X1 [Diapho	4	1	1	1	5.5	31.456	687840
XP_008468459.1;XP_008468458.1	662191299	uncharacterized protein LOC103505869 isoform X2 [Diaphorina citri];MICOS complex subunit MIC27 isoform X1 [Diaphorina citri]	2	1	1	1	5.7	26.694	1122700
XP_008468754.1	662191846	cytochrome b-c1 complex subunit 9 [Diaphorina citri]	1	1	1	1	19	6.7817	9015300
XP_026677266.1;XP_008469004.1;XP_008469002.1;XP_008469001.1	1494742041	superoxide dismutase [Mn] 1, mitochondrial isoform X4 [Diaphorina citri];superoxide dismutase [Mn] 1, mitochondrial isoform X2 [Diaphorina citri];superoxide dismutase [Mn] 1, mitochondrial isoform X3 [Diaphorina citri];superoxide dismutase [Mn], mitochondr	4	1	1	1	10.8	19.53	3198300
XP_008469049.1	662192387	papilin-like [Diaphorina citri]	1	1	1	1	4.5	37.326	1294100
XP_008469242.1	662192743	uncharacterized protein LOC103506625 [Diaphorina citri]	1	3	1	1	29.5	15.089	99204000
XP_008469288.1;XP_008469287.1;XP_008469286.1	662192827	uncharacterized protein LOC103506672 [Diaphorina citri];uncharacterized protein LOC103506671 [Diaphorina citri];uncharacterized protein LOC103506671 [Diaphorina citri]	3	1	1	1	9.5	13.652	16019000
XP_008469380.1	662192995	maternal protein exuperantia [Diaphorina citri]	1	1	1	1	2.6	44.78	601040
XP_026677691.1;XP_008469540.1	1494743176	succinate--CoA ligase [ADP/GDP-forming] subunit alpha, mitochondrial [Diaphorina citri];succinate--CoA ligase [ADP/GDP-forming] subunit alpha, mitochondrial [Diaphorina citri]	2	1	1	1	3.6	35.493	1585100
XP_026677696.1;XP_008469546.1	1494743197	coatomer subunit zeta-1 isoform X2 [Diaphorina citri];coatomer subunit zeta-1 isoform X2 [Diaphorina citri]	2	1	1	1	10.5	20.438	2612200
XP_008469703.1;XP_008469702.1	662193579	cytochrome c [Diaphorina citri];cytochrome c [Diaphorina citri]	2	1	1	1	13.9	11.78	2883500
XP_008469899.1	662193943	proteasome subunit alpha type-5 [Diaphorina citri]	1	1	1	1	4.3	28.214	165300
XP_008470051.1	662194221	V-type proton ATPase subunit D [Diaphorina citri]	1	1	1	1	4.5	27.721	1413800
XP_008470203.1	662194505	putative protein FAM10A4 [Diaphorina citri]	1	1	1	1	5.2	41.688	523730
XP_017298960.1;XP_017298959.1;XP_008470475.1	1041537893	tropomyosin-1 isoform X2 [Diaphorina citri];tropomyosin-1 isoform X1 [Diaphorina citri];tropomyosin-1 isoform X1 [Diaphorina citri]	3	1	1	1	4.9	32.229	706950
XP_008470491.1	662195037	ras-related protein Rab-35 [Diaphorina citri]	1	1	1	1	8.6	11.83	4190900
XP_008470500.1;XP_008470504.1	662195053	ER membrane protein complex subunit 3 [Diaphorina citri];ER membrane protein complex subunit 3-like [Diaphorina citri]	2	1	1	1	5.8	27.421	1125200
XP_008470676.1	662195372	cysteine-rich with EGF-like domain protein 2 [Diaphorina citri]	1	1	1	1	3.9	42.292	1064600
XP_008470697.1	662195411	dolichyl-diphosphooligosaccharide--protein glycosyltransferase subunit DAD1 [Diaphorina citri]	1	1	1	1	8	12.571	30056000
XP_008470842.1;XP_008470841.1;XP_008476475.1	662195685	NADH dehydrogenase [ubiquinone] iron-sulfur protein 6, mitochondrial-like [Diaphorina citri];NADH dehydrogenase [ubiquinone] iron-sulfur protein 6, mitochondrial-like [Diaphorina citri];NADH dehydrogenase [ubiquinone] iron-sulfur protein 6, mitochondrial-l	3	1	1	1	13.5	12.64	1338800
XP_008470852.1;XP_017301307.1	662195704	ras-related protein Rab-14-like [Diaphorina citri];ras-related protein Rab-14 [Diaphorina citri]	2	1	1	1	8.1	11.225	738670
XP_008470881.2	1041538330	phenoloxidase 1-like [Diaphorina citri]	1	1	1	1	2.9	77.733	387350
XP_008470953.1	662184269	cdc42 homolog [Diaphorina citri]	1	1	1	1	9.4	21.304	1531000
XP_008470971.1	662195929	vigilin-like [Diaphorina citri]	1	1	1	1	5.3	40.022	876070
XP_026678794.1;XP_008471137.2	1494748311	proteasome subunit alpha type-6 isoform X2 [Diaphorina citri];proteasome subunit alpha type-6 isoform X1 [Diaphorina citri]	2	1	1	1	6.1	27.231	406260
XP_008471251.1	662196440	trifunctional enzyme subunit alpha, mitochondrial-like [Diaphorina citri]	1	1	1	1	5.6	29.237	4293300
XP_008487286.2;XP_008471380.1	1494777986	26S proteasome regulatory subunit 8-like, partial [Diaphorina citri];26S proteasome regulatory subunit 8 [Diaphorina citri]	2	1	1	1	4.6	31.625	982020
XP_026678970.1;XP_008471526.1	1494748777	uncharacterized protein LOC113467146 [Diaphorina citri];putative pyridoxal-dependent decarboxylase domain-containing protein 2 [Diaphorina citri]	2	1	1	1	18.3	11.276	1580600
XP_008471964.2;XP_026688785.1	1041539531	high affinity copper uptake protein 1 [Diaphorina citri];copper transporter 1-like [Diaphorina citri]	2	1	1	1	9.2	15.076	19264000
XP_026679440.1;XP_008472073.1	1494750116	translationally-controlled tumor protein homolog isoform X1 [Diaphorina citri];translationally-controlled tumor protein homolog isoform X2 [Diaphorina citri]	2	1	1	1	9.6	16.771	5631600
XP_008472166.1	662198116	blackelin-4-like isoform X2 [Diaphorina citri]	1	1	1	1	9.5	15.213	13673000
XP_008472199.1	662198175	proteasome subunit alpha type-7-1 [Diaphorina citri]	1	1	1	1	7.9	20.244	1576100
XP_026679543.1;XP_008472218.2	1494750424	cofilin/actin-depolymerizing factor homolog isoform X2 [Diaphorina citri];cofilin/actin-depolymerizing factor homolog isoform X1 [Diaphorina citri]	2	1	1	1	10.2	14.97	4852100
XP_008473272.1;XP_008472624.1	662182978	ras and EF-hand domain-containing protein-like isoform X2 [Diaphorina citri];ras and EF-hand domain-containing protein-like isoform X1 [Diaphorina citri]	2	1	1	1	2.1	75.037	444150
XP_008472996.1	662199648	60S ribosomal protein L10a-like [Diaphorina citri]	1	1	1	1	5.3	31.425	8048600
XP_008473254.1	662200117	surfeit locus protein 4 homolog [Diaphorina citri]	1	1	1	1	5.4	31.912	4072600
XP_008473372.1;XP_008473370.1	662200334	V-type proton ATPase subunit F isoform X2 [Diaphorina citri];V-type proton ATPase subunit F isoform X1 [Diaphorina citri]	2	1	1	1	9.7	13.758	8360900
XP_008473410.1	662200403	eukaryotic translation initiation factor 3 subunit A [Diaphorina citri]	1	1	1	1	1.3	106.42	156820
XP_008473497.1	662200564	NADH dehydrogenase [ubiquinone] 1 alpha subcomplex subunit 7-like [Diaphorina citri]	1	1	1	1	8.7	10.416	2645900
XP_008473633.1;XP_008473632.1;XP_008473631.1	662200808	putative per-hexamer repeat protein 5 isoform X3 [Diaphorina citri];jacalin-related lectin 34-like isoform X2 [Diaphorina citri];putative per-hexamer repeat protein 5 isoform X1 [Diaphorina citri]	3	1	1	1	3.5	21.699	353760000
XP_008483613.1;XP_008473646.1	662219102	ras-like GTP-binding protein Rho1 [Diaphorina citri];ras-like GTP-binding protein Rho1 [Diaphorina citri]	2	1	1	1	8.9	21.721	1883700
XP_008473823.1	662201159	cAMP-dependent protein kinase type II regulatory subunit-like [Diaphorina citri]	1	1	1	1	7.6	22.051	2087400
XP_008473841.1	662201192	nucleolar protein 6-like [Diaphorina citri]	1	1	1	1	3.8	23.583	2942600
XP_026680693.1;XP_026680692.1;XP_017300308.1;XP_008473930.1	1494753643	Y-box factor homolog [Diaphorina citri];Y-box factor homolog [Diaphorina citri];Y-box factor homolog [Diaphorina citri];Y-box factor homolog [Diaphorina citri]	4	1	1	1	3.9	30.944	1554400
XP_008473932.1	662201365	prolyl 4-hydroxylase subunit alpha-2-like [Diaphorina citri]	1	1	1	1	3.4	37.542	2183700
XP_008474019.1	662201529	NF-kappa-B inhibitor-interacting Ras-like protein [Diaphorina citri]	1	1	1	1	3.4	23.503	37489000
XP_008477593.1;XP_008474135.1	662208117	ribosome biogenesis protein BMS1 homolog [Diaphorina citri];ribosome biogenesis protein BMS1 homolog [Diaphorina citri]	2	1	1	1	7.6	16.596
XP_008474300.1;XP_008474299.1	662202044	multiple coagulation factor deficiency protein 2 homolog [Diaphorina citri];multiple coagulation factor deficiency protein 2 homolog [Diaphorina citri]	2	1	1	1	7.7	22.313	1226600
XP_008474414.2	1494754518	peptidylglycine alpha-hydroxylating monooxygenase-like, partial [Diaphorina citri]	1	1	1	1	5	27.045	2351600
XP_008474684.2	1494755048	pinin-like [Diaphorina citri]	1	1	1	1	0.7	110.38	1063300
XP_017300626.1;XP_008474800.1	1041542549	CD63 antigen-like isoform X1 [Diaphorina citri];CD63 antigen-like isoform X2 [Diaphorina citri]	2	1	1	1	4.6	26.248	30386000
XP_008475000.1	662203334	putative serine protease K12H4.7 [Diaphorina citri]	1	1	1	1	2.8	40.425	3603000
XP_008475383.1;XP_008475381.1	662204044	S-phase kinase-associated protein 1 [Diaphorina citri];S-phase kinase-associated protein 1 [Diaphorina citri]	2	1	1	1	7.4	18.591	1906100
XP_008475429.1	662204128	proteasome subunit alpha type-2 [Diaphorina citri]	1	1	1	1	3.4	32.979	577480
XP_008475441.2	1494756490	transmembrane 9 superfamily member 4 [Diaphorina citri]	1	1	1	1	4.9	42.617	2477700
XP_026681762.1;XP_026681760.1;XP_026681759.1;XP_026681758.1;XP_026681757.1;XP_008475503.1	1494756603	facilitated trehalose transporter Tret1-like [Diaphorina citri];facilitated trehalose transporter Tret1-like [Diaphorina citri];facilitated trehalose transporter Tret1-like [Diaphorina citri];facilitated trehalose transporter Tret1-like [Diaphorina citri];	6	1	1	1	3.1	58.496	866470
XP_008476451.1	662206017	protein odr-4 homolog [Diaphorina citri]	1	1	1	1	3	51.646	1020300
XP_008476526.1;XP_008476525.1;XP_008476524.1	662206155	microtubule-associated protein RP/EB family member 1 isoform X3 [Diaphorina citri];microtubule-associated protein RP/EB family member 3 isoform X2 [Diaphorina citri];microtubule-associated protein RP/EB family member 1 isoform X1 [Diaphorina citri]	3	1	1	1	8	23.964	849270
XP_026688347.1;XP_008476614.2	1494777582	esterase E4-like, partial [Diaphorina citri];esterase FE4-like [Diaphorina citri]	2	1	1	1	5.6	30.045	2803300
XP_026682686.1;XP_008476832.1;XP_008476831.1	1494759385	histone H1-II-like [Diaphorina citri];histone H1-II-like [Diaphorina citri];histone H1-II-like [Diaphorina citri]	3	1	1	1	9.4	10.117	597930
XP_008476905.1	662206859	26S proteasome non-ATPase regulatory subunit 13 [Diaphorina citri]	1	1	1	1	3.4	44.064	763730
XP_017301507.1;XP_008477020.1;XP_008477022.1;XP_008477021.1;XP_008477019.1;XP_026687292.1;XP_026678465.1;XP_008477032.1	1041545124	heat shock protein 70 A1-like isoform X2 [Diaphorina citri];heat shock protein 70 A1-like isoform X3 [Diaphorina citri];heat shock protein 70 A1-like [Diaphorina citri];heat shock protein 70 A1-like [Diaphorina citri];heat shock protein 70 A1-like isoform	8	4	1	1	7.2	68.977	479470
XP_008477086.1	662207188	uncharacterized protein LOC103513998, partial [Diaphorina citri]	1	1	1	1	2.2	56.942	14781000
XP_008477096.1	662207206	protein NipSnap [Diaphorina citri]	1	1	1	1	10.2	17.338	2718200
XP_008477127.1	662207262	glucose-6-phosphate isomerase [Diaphorina citri]	1	1	1	1	3	62.345	282370
XP_008477226.1	662207448	alpha-L-fucosidase [Diaphorina citri]	1	1	1	1	2.6	53.753	83907
XP_008477345.1;XP_008477338.1	662185487	heterogeneous nuclear ribonucleoprotein M isoform X2 [Diaphorina citri];heterogeneous nuclear ribonucleoprotein M isoform X1 [Diaphorina citri]	2	1	1	1	4.1	46.595	356960
XP_008478080.1	662208997	adenylate kinase-like [Diaphorina citri]	1	1	1	1	12.3	9.5759	768010
XP_008478262.1;XP_008478183.1	662185669	deleted in autism protein 1 homolog [Diaphorina citri];deleted in autism protein 1 [Diaphorina citri]	2	1	1	1	3.4	39.768	585340
XP_026683813.1;XP_008478572.2	1494735000	ras-related protein Rab-8B isoform X2 [Diaphorina citri];ras-related protein Rab-8B isoform X1 [Diaphorina citri]	2	1	1	1	5.5	14.582
XP_008478999.2	1494763565	transmembrane protein 87A-like, partial [Diaphorina citri]	1	1	1	1	5.4	33.743	583020
XP_008480228.1	662212934	NADH dehydrogenase [ubiquinone] 1 alpha subcomplex subunit 10, mitochondrial [Diaphorina citri]	1	1	1	1	2.5	46.705	227190
XP_008480307.1	662213078	27 kDa glycoprotein [Diaphorina citri]	1	1	1	1	6.6	27.564	863900
XP_008480555.1	662213525	probable cysteine desulfurase, mitochondrial [Diaphorina citri]	1	1	1	1	6.9	16.086	893080
XP_008480599.1	662213609	NADH dehydrogenase [ubiquinone] 1 beta subcomplex subunit 3 [Diaphorina citri]	1	1	1	1	11.4	12.38	6169000
XP_026685285.1;XP_008480619.1;XP_008480618.1	1494766563	cytosolic non-specific dipeptidase [Diaphorina citri];cytosolic non-specific dipeptidase [Diaphorina citri];cytosolic non-specific dipeptidase [Diaphorina citri]	3	2	1	1	15.4	26.666	1500000
XP_008480723.1	662186154	cAMP-dependent protein kinase catalytic subunit [Diaphorina citri]	1	1	1	1	3.7	40.538	1172700
XP_008480867.1	662214101	NADH dehydrogenase [ubiquinone] 1 beta subcomplex subunit 9-like [Diaphorina citri]	1	1	1	1	9.8	14.674	500990
XP_008481001.1	662214347	uncharacterized protein LOC103517735 [Diaphorina citri]	1	1	1	1	6.1	36.085	4032200
XP_017304761.1;XP_008486256.1;XP_008481041.1;XP_026683868.1;XP_017300807.1	1041552277	ATP-dependent RNA helicase DBP2-like, partial [Diaphorina citri];ATP-dependent RNA helicase dbp2 [Diaphorina citri];probable ATP-dependent RNA helicase DDX5, partial [Diaphorina citri];ATP-dependent RNA helicase bel [Diaphorina citri];ATP-dependent RNA hel	5	1	1	1	13.6	9.3918	3595600
XP_026685575.1;XP_026685574.1;XP_026685573.1;XP_026685572.1;XP_008481064.1	1494767374	uncharacterized protein LOC103517797 isoform X5 [Diaphorina citri];uncharacterized protein LOC103517797 isoform X4 [Diaphorina citri];uncharacterized protein LOC103517797 isoform X3 [Diaphorina citri];uncharacterized protein LOC103517797 isoform X1 [Diapho	5	1	1	1	2.7	25.851
XP_008481114.1;XP_026685610.1	662214556	lysosome-associated membrane glycoprotein 1 isoform X2 [Diaphorina citri];lysosome-associated membrane glycoprotein 1 isoform X1 [Diaphorina citri]	2	1	1	1	10.7	12.827	16652000
XP_008481429.1;XP_008481297.1	662183292	rab GDP dissociation inhibitor beta [Diaphorina citri];rab GDP dissociation inhibitor beta [Diaphorina citri]	2	1	1	1	3.4	49.735	1201700
XP_026685768.1;XP_026685767.1;XP_008487309.1;XP_008481352.1	1494768989	NADH dehydrogenase [ubiquinone] 1 beta subcomplex subunit 8, mitochondrial-like [Diaphorina citri];NADH dehydrogenase [ubiquinone] 1 beta subcomplex subunit 8, mitochondrial-like [Diaphorina citri];NADH dehydrogenase [ubiquinone] 1 beta subcomplex subunit	4	1	1	1	15.9	20.859	3956500
XP_008481390.1	662215056	leucine-rich repeat-containing protein 57-like [Diaphorina citri]	1	1	1	1	3.4	27.107
XP_008484557.1;XP_008481589.1	662220803	histone H1-like [Diaphorina citri];histone H1-like [Diaphorina citri]	2	1	1	1	5.1	21.577	253530
XP_008481603.1	662215440	uncharacterized protein LOC103518318 [Diaphorina citri]	1	1	1	1	4.2	33.126	1927500
XP_008481776.1	662215755	COX assembly mitochondrial protein homolog [Diaphorina citri]	1	1	1	1	7.6	11.139
XP_026686265.1;XP_008482042.1	1494770296	selenoprotein F isoform X2 [Diaphorina citri];selenoprotein F isoform X1 [Diaphorina citri]	2	1	1	1	6.8	20.155	1905300
XP_008482476.1	662217025	glutaredoxin-related protein 5, mitochondrial-like [Diaphorina citri]	1	1	1	1	8.9	16.646	1668500
XP_008482531.1	662217125	uncharacterized protein LOC103519226 [Diaphorina citri]	1	1	1	1	15	14.001	25607000
XP_026686610.1;XP_017303614.1;XP_008482554.1	1494771250	mitochondrial import receptor subunit TOM7 homolog isoform X2 [Diaphorina citri];mitochondrial import receptor subunit TOM7 homolog [Diaphorina citri];mitochondrial import receptor subunit TOM7 homolog isoform X1 [Diaphorina citri]	3	1	1	1	12.7	5.918	3057300
XP_008482733.1	662217502	cuticle protein 7-like [Diaphorina citri]	1	1	1	1	9.8	20.126	1052200
XP_008482920.1	662217840	beta-galactosidase [Diaphorina citri]	1	1	1	1	1.2	74.166	196790
XP_008483053.2	1494772171	probable delta-1-pyrroline-5-carboxylate synthase [Diaphorina citri]	1	1	1	1	3.5	24.845	362660
XP_008483107.1	662218184	uncharacterized protein LOC103519797 [Diaphorina citri]	1	2	2	1	19.1	17.044	14900000
XP_008483155.1	662218272	lipase member H-B-like, partial [Diaphorina citri]	1	1	1	1	4.2	34.569	1755900
XP_008483175.1	662218309	fatty aldehyde dehydrogenase [Diaphorina citri]	1	1	1	1	5.4	37.406	1042700
XP_008483284.2	1494773031	uncharacterized protein LOC103519971 [Diaphorina citri]	1	1	1	1	18.3	12.049	1189100
XP_008483645.1	662219158	T-cell immunomodulatory protein, partial [Diaphorina citri]	1	1	1	1	2.9	57.952	628100
XP_026687229.1;XP_026687373.1;XP_008483786.1	1494773500	congested-like trachea protein, partial [Diaphorina citri];congested-like trachea protein isoform X2 [Diaphorina citri];congested-like trachea protein isoform X1 [Diaphorina citri]	3	1	1	1	7	13.967	1757300
XP_008483828.1	662219485	cyclin-K [Diaphorina citri]	1	1	1	1	3.7	40.408
XP_008483966.1	662219735	heat shock factor-binding protein 1-like [Diaphorina citri]	1	1	1	1	18.6	9.6696	1112800
XP_008484144.1	662220062	H(+)/Cl(-) exchange transporter 4-like [Diaphorina citri]	1	1	1	1	2.2	96.723	162780
XP_008484232.1	662220216	aquaporin AQPAe.a [Diaphorina citri]	1	1	1	1	3.3	28.851	881280
XP_008484248.2	1494775023	uncharacterized protein LOC103520927, partial [Diaphorina citri]	1	2	1	1	19.8	18.507	6802500
XP_026676735.1;XP_008484343.2	1494740537	autophagy-related protein 3-like [Diaphorina citri];uncharacterized protein LOC103521016 [Diaphorina citri]	2	1	1	1	2.9	39.272	481080
XP_026687939.1;XP_008484792.1;XP_008484791.1	1494776001	cytochrome b-c1 complex subunit 7-like isoform X1 [Diaphorina citri];cytochrome b-c1 complex subunit 7-like isoform X2 [Diaphorina citri];cytochrome b-c1 complex subunit 7-like [Diaphorina citri]	3	1	1	1	19	12.819	13117000
XP_008484998.2;XP_008484997.2	1041553955	peptidyl-prolyl cis-trans isomerase FKBP14-like [Diaphorina citri];peptidyl-prolyl cis-trans isomerase FKBP14-like [Diaphorina citri]	2	1	1	1	6.3	13.96	2689500
XP_026680158.1;XP_026688050.1;XP_026688049.1;XP_026688048.1;XP_008485026.2;XP_026680151.1	1494752136	atlastin-like [Diaphorina citri];atlastin-like isoform X3 [Diaphorina citri];atlastin-like isoform X3 [Diaphorina citri];atlastin-like isoform X2 [Diaphorina citri];atlastin-like isoform X1 [Diaphorina citri];atlastin-like [Diaphorina citri]	6	1	1	1	4.7	19.257	374920
XP_008485086.1;XP_026685952.1	662221754	peptidyl-prolyl cis-trans isomerase FKBP8-like, partial [Diaphorina citri];peptidyl-prolyl cis-trans isomerase FKBP8-like [Diaphorina citri]	2	1	1	1	3.8	29.825	734760
XP_008485441.1;XP_008485440.1	662222396	cystine/glutamate transporter-like [Diaphorina citri];cystine/glutamate transporter-like [Diaphorina citri]	2	1	1	1	13.3	15.022	1373100
XP_008485537.1	662187117	CDGSH iron-sulfur domain-containing protein 2 homolog [Diaphorina citri]	1	1	1	1	18	10.886	4295100
XP_008485692.1	662187152	low molecular weight phosphotyrosine protein phosphatase-like [Diaphorina citri]	1	1	1	1	6.5	17.79	223180
XP_008485695.2;XP_026675657.1	1494777670	chloride intracellular channel exc-4-like, partial [Diaphorina citri];chloride intracellular channel exc-4 [Diaphorina citri]	2	1	1	1	11.6	12.634	1721300
XP_008485752.1	662187164	probable pyruvate dehydrogenase E1 component subunit alpha, mitochondrial [Diaphorina citri]	1	1	1	1	3.8	25.661	1340000
XP_008486493.1;XP_008485768.1	662224319	tumor suppressor candidate 3-like [Diaphorina citri];tumor suppressor candidate 3-like [Diaphorina citri]	2	1	1	1	3	37.246	1391100
XP_008485812.1	662187174	sideroflexin-2 isoform X1 [Diaphorina citri]	1	1	1	1	3.9	36.863	1978100
XP_026687034.1;XP_008485965.2	1494735950	long-chain fatty acid transport protein 4-like [Diaphorina citri];long-chain fatty acid transport protein 4-like, partial [Diaphorina citri]	2	1	1	1	2.8	68.578	427980
XP_008486109.2	1494767743	myosin heavy chain 95F-like [Diaphorina citri]	1	2	1	1	24.8	15.811	21046000
XP_008486169.1	662223729	myb-like protein X, partial [Diaphorina citri]	1	1	1	1	1.7	45.454	354190
XP_008486389.1	662187287	26S proteasome regulatory subunit 6A-B [Diaphorina citri]	1	1	1	1	3.7	47.816	414230
XP_017304769.1;XP_008486425.1;XP_008486409.1;XP_008486404.1	1041532527	receptor expression-enhancing protein 5-like isoform X4 [Diaphorina citri];receptor expression-enhancing protein 5-like isoform X2 [Diaphorina citri];receptor expression-enhancing protein 5-like isoform X1 [Diaphorina citri];receptor expression-enhancing p	4	1	1	1	4.5	20.455	3508800
XP_008486656.2	1494772434	phosphatidylethanolamine-binding protein 1-like, partial [Diaphorina citri]	1	1	1	1	17.7	29.229	2589500
XP_026688798.1;XP_017304733.1;XP_008486742.1	1494772608	probable dolichol-phosphate mannosyltransferase [Diaphorina citri];probable dolichol-phosphate mannosyltransferase [Diaphorina citri];probable dolichol-phosphate mannosyltransferase [Diaphorina citri]	3	1	1	1	5.8	27.431	2750700
XP_026677305.1;XP_008486815.1	1494733185	uncharacterized protein LOC113466269 [Diaphorina citri];rho GTPase-activating protein gacF-like [Diaphorina citri]	2	1	1	1	10.1	15.016	22098000
XP_008486821.1	662187395	derlin-1 [Diaphorina citri]	1	1	1	1	4.5	28.332	1402600
XP_017304754.2;XP_008486861.1	1494772743	N-acetylgalactosaminyltransferase 7, partial [Diaphorina citri];N-acetylgalactosaminyltransferase 7 [Diaphorina citri]	2	1	1	1	2.9	36.343	779400
XP_008487139.1	662187471	protein KRTCAP2 homolog [Diaphorina citri]	1	1	1	1	11.9	14.731	21081000
XP_008487142.2	1494776657	cytoplasmic aconitate hydratase [Diaphorina citri]	1	1	1	1	9.8	11.722	417980
XP_008487296.2	1494778014	NADH-cytochrome b5 reductase 2-like, partial [Diaphorina citri]	1	1	1	1	3.3	27.13	1268600
XP_008487592.1;XP_026689278.1	662187885	amyloid-beta A4 precursor protein-binding family A member 2-like [Diaphorina citri];protein lin-10-like [Diaphorina citri]	2	1	1	1	20.8	8.8923	4248600
XP_008488154.1	662188917	protein YIPF6 [Diaphorina citri]	1	1	1	1	6.6	25.084	5113800
XP_008488291.1	662189167	ubiquitin conjugation factor E4 B [Diaphorina citri]	1	1	1	1	1.1	119.51
XP_017297713.1	1041534110	ubiquitin-conjugating enzyme E2 variant 2-like [Diaphorina citri]	1	1	1	1	9.7	11.631	2711200
XP_026678524.1;XP_026678523.1;XP_017299056.1;XP_017299055.1;XP_017299054.1	1494747561	guanine nucleotide-binding protein subunit gamma-e isoform X2 [Diaphorina citri];guanine nucleotide-binding protein subunit gamma-e isoform X2 [Diaphorina citri];guanine nucleotide-binding protein subunit gamma-e isoform X2 [Diaphorina citri];guanine nucle	5	1	1	1	13.9	8.3656	1184800
XP_017299247.1	1041538700	annexin B9-like [Diaphorina citri]	1	1	1	1	9.9	16.763	3951300
XP_017299387.1	1041539087	innexin inx1 [Diaphorina citri]	1	1	1	1	3.3	41.829	422950
XP_017299452.1	1041539271	polyadenylate-binding protein 1-B-like [Diaphorina citri]	1	1	1	1	4	37.302	2979800
XP_017299674.2	1494750489	GTP-binding protein Rhes-like [Diaphorina citri]	1	1	1	1	4.7	38.58	1630900
XP_017299854.1	1041540398	protein SCO1 homolog, mitochondrial [Diaphorina citri]	1	1	1	1	7.3	24.269	1087800
XP_017300075.1	1041540994	uncharacterized protein LOC103510457 isoform X1 [Diaphorina citri]	1	1	1	1	5.9	31.75	996040
XP_017300445.1	1041542033	acetyl-CoA acetyltransferase, mitochondrial [Diaphorina citri]	1	1	1	1	3.6	35.911	1025400
XP_017300517.2;XP_026681072.1	1494754674	RNA-binding protein FUS-like [Diaphorina citri];uncharacterized protein LOC103511538 [Diaphorina citri]	2	1	1	1	3.7	35.031	192840
XP_017300874.2	1494756357	juvenile hormone epoxide hydrolase 2 [Diaphorina citri]	1	1	1	1	2.1	55.055	499220
XP_017301256.1	1041544282	phosphate carrier protein, mitochondrial-like [Diaphorina citri]	1	1	1	1	2.6	37.02	578740
XP_017301341.1	1041544536	uncharacterized protein LOC103513519 [Diaphorina citri]	1	1	1	1	5.2	31.63	1077000
XP_017301448.2;XP_026682716.1	1494759446	26S proteasome regulatory subunit 10B, partial [Diaphorina citri];26S proteasome regulatory subunit 10B [Diaphorina citri]	2	1	1	1	8.3	20.154	903470
XP_026683331.1;XP_017301781.1	1494761127	acyl-CoA Delta(11) desaturase isoform X2 [Diaphorina citri];acyl-CoA Delta(11) desaturase isoform X1 [Diaphorina citri]	2	1	1	1	2.2	42.622	75617
XP_017302050.1;XP_017302040.1;XP_017302033.1	1041531518	keratin-associated protein 19-2-like isoform X3 [Diaphorina citri];keratin-associated protein 19-2-like isoform X2 [Diaphorina citri];keratin-associated protein 19-2-like isoform X1 [Diaphorina citri]	3	1	1	1	7.6	22.633	3376300
XP_017302181.1;XP_026683969.1	1041546905	uncharacterized protein LOC103515464 [Diaphorina citri];uncharacterized protein LOC103515471 [Diaphorina citri]	2	1	1	1	7.8	26.046	1005700
XP_017302184.1	1041546912	uncharacterized protein LOC108253181, partial [Diaphorina citri]	1	1	1	1	8.4	17.757	1091200
XP_026684200.1;XP_017302313.1	1494763524	uncharacterized protein LOC113470167 [Diaphorina citri];uncharacterized protein LOC108253244 [Diaphorina citri]	2	1	1	1	5.2	24.176	1011700
XP_026684851.1;XP_017302678.1	1494765349	isocitrate dehydrogenase [NAD] subunit gamma, mitochondrial-like isoform X2 [Diaphorina citri];isocitrate dehydrogenase [NAD] subunit gamma, mitochondrial-like isoform X1 [Diaphorina citri]	2	1	1	1	3.9	42.3	2473400
XP_026686171.1;XP_017303369.1;XP_026686169.1;XP_017303367.1;XP_017303365.1;XP_017303364.1;XP_017303363.1;XP_017303361.1;XP_017303370.1	1494770046	secreted protein PRY1-like isoform X10 [Diaphorina citri];uncharacterized protein LOC103518622 isoform X7 [Diaphorina citri];uncharacterized protein LOC103518622 isoform X8 [Diaphorina citri];mucin-5AC-like isoform X6 [Diaphorina citri];uncharacterized pro	9	18	18	1	39.3	68.417	99929000
XP_026686544.1;XP_017303576.1;XP_026679848.1	1494771055	uncharacterized protein LOC103519146 isoform X1 [Diaphorina citri];uncharacterized protein LOC103519146 isoform X2 [Diaphorina citri];uncharacterized protein LOC113467702 [Diaphorina citri]	3	1	1	1	8	14.815	760040
XP_017303602.2	1494771208	14-3-3 protein zeta [Diaphorina citri]	1	1	1	1	8.5	14.71	15739000
XP_017303979.1;XP_017303978.1	1041552719	uncharacterized protein LOC108253825, partial [Diaphorina citri];uncharacterized protein LOC108253824 [Diaphorina citri]	2	1	1	1	5.2	20.933	5319300
XP_026687450.1;XP_017304150.1	1494736092	GDP-L-fucose synthase [Diaphorina citri];GDP-L-fucose synthase [Diaphorina citri]	2	1	1	1	4.7	36.208	1073400
XP_017304279.1	1041553732	uncharacterized protein LOC103521363, partial [Diaphorina citri]	1	1	1	1	12.3	16.686	13589000
XP_017304319.1;XP_026687952.1	1041553828	aminoacyl tRNA synthase complex-interacting multifunctional protein 1 isoform X2 [Diaphorina citri];aminoacyl tRNA synthase complex-interacting multifunctional protein 1 isoform X1 [Diaphorina citri]	2	1	1	1	4.9	22.394	289330
XP_017304758.1	1041552269	uncharacterized protein LOC103523577, partial [Diaphorina citri]	1	77	1	1	36.9	331.27	754880
XP_017304959.1	1041532614	translocon-associated protein subunit beta [Diaphorina citri]	1	1	1	1	10	22.356	18488000
XP_017305165.1	1041533218	ADP-ribosylation factor-like protein 1 [Diaphorina citri]	1	1	1	1	5.1	22.531	2226800
XP_017305284.1;XP_017305283.1;XP_017305282.1;XP_017305281.1	1041533700	zinc finger protein-like 1 homolog [Diaphorina citri];zinc finger protein-like 1 homolog [Diaphorina citri];zinc finger protein-like 1 homolog [Diaphorina citri];zinc finger protein-like 1 homolog [Diaphorina citri]	4	1	1	1	6.1	33.973	812960
XP_017305399.1	1041534017	mitochondrial-processing peptidase subunit beta-like [Diaphorina citri]	1	1	1	1	17.3	10.577	11621000
XP_026675741.1	1494737753	minor histocompatibility antigen H13-like [Diaphorina citri]	1	1	1	1	3.6	40.692	7758700
XP_026675785.1	1494737869	putative glutamate synthase [NADPH] [Diaphorina citri]	1	1	1	1	15.5	12.149	4979000
XP_026675881.1	1494738179	uncharacterized protein LOC103524794 [Diaphorina citri]	1	1	1	1	2.4	50.884	1295400
XP_026675910.1	1494738268	uncharacterized protein LOC103524856 [Diaphorina citri]	1	1	1	1	2.2	98.39	347080
XP_026675983.1	1494738453	neuromodulin [Diaphorina citri]	1	1	1	1	7.2	23.751	2450600
XP_026676009.1;XP_026676010.1	1494738527	heat shock 70 kDa protein cognate 2-like isoform X1 [Diaphorina citri];heat shock 70 kDa protein cognate 2-like isoform X2 [Diaphorina citri]	2	1	1	1	3.2	54.706	34767000
XP_026676025.1	1494738565	proteoglycan 4-like [Diaphorina citri]	1	1	1	1	3.6	56.279	678560
XP_026676222.1	1494739131	uncharacterized protein LOC103505021 [Diaphorina citri]	1	1	1	1	3.7	42.794	507130
XP_026676301.1	1494739366	uncharacterized protein LOC113465734 [Diaphorina citri]	1	1	1	1	5.6	20.094	5617800
XP_026676373.1	1494739568	transmembrane protease serine 11B-like [Diaphorina citri]	1	1	1	1	8.3	18.124	9084500
XP_026676380.1	1494732928	heterogeneous nuclear ribonucleoprotein 87F-like [Diaphorina citri]	1	1	1	1	2.5	38.817	677290
XP_026676579.1	1494740077	probable enoyl-CoA hydratase, mitochondrial [Diaphorina citri]	1	1	1	1	18.6	10.975	3080900
XP_026676753.1	1494740580	non-specific lipid-transfer protein-like [Diaphorina citri]	1	1	1	1	3.6	53.365	809260
XP_026676870.1;XP_026676869.1	1494740916	uncharacterized protein LOC113466019 isoform X2 [Diaphorina citri];uncharacterized protein LOC113466019 isoform X1 [Diaphorina citri]	2	1	1	1	11.3	18.5	4164000
XP_026677214.1	1494741918	beta-hexosaminidase subunit alpha-like [Diaphorina citri]	1	6	1	1	27.8	27.952	11401000
XP_026677244.1	1494741993	ATPase family AAA domain-containing protein 1-like [Diaphorina citri]	1	1	1	1	8.6	18.11	2248600
XP_026677280.1	1494742083	kunitz-type serine protease inhibitor As-fr-19-like [Diaphorina citri]	1	1	1	1	10.6	14.957	1672300
XP_026677467.1	1494742598	innexin inx2-like [Diaphorina citri]	1	1	1	1	4.1	42.689	636240
XP_026677620.1	1494742999	intersectin-1 [Diaphorina citri]	1	1	1	1	0.5	242.3	300100
XP_026677637.1	1494743051	ER membrane protein complex subunit 1 [Diaphorina citri]	1	1	1	1	1.4	97.506	237620
XP_026677667.1;XP_026677665.1;XP_026677664.1	1494743111	tropomyosin isoform X4 [Diaphorina citri];uncharacterized protein LOC103506877 isoform X2 [Diaphorina citri];eukaryotic translation initiation factor 5B isoform X1 [Diaphorina citri]	3	3	1	1	13.6	36.363	1232000
XP_026677668.1	1494743113	tropomyosin-1, isoforms 9A/A/B isoform X5 [Diaphorina citri]	1	3	3	1	12	33.146	12166000
XP_026677822.1	1494733325	facilitated trehalose transporter Tret1-2 homolog [Diaphorina citri]	1	1	1	1	1.8	60.367
XP_026677945.1	1494745924	aquaporin AQPAe.a [Diaphorina citri]	1	1	1	1	6.7	28.157	18784000
XP_026677966.1	1494745977	pyruvate dehydrogenase E1 component subunit beta, mitochondrial [Diaphorina citri]	1	1	1	1	5.3	26.848	3779600
XP_026678120.1	1494746422	protein hu-li tai shao [Diaphorina citri]	1	1	1	1	1.6	64.029	613440
XP_026678340.1;XP_026678339.1;XP_026678338.1;XP_026678337.1	1494747067	sorbitol dehydrogenase-like isoform X4 [Diaphorina citri];sorbitol dehydrogenase-like isoform X3 [Diaphorina citri];sorbitol dehydrogenase-like isoform X2 [Diaphorina citri];sorbitol dehydrogenase-like isoform X1 [Diaphorina citri]	4	1	1	1	3.6	30.391	424880
XP_026678415.1	1494747255	profilin, partial [Diaphorina citri]	1	1	1	1	13.5	12.107	3286300
XP_026678506.1	1494747512	eukaryotic translation initiation factor 3 subunit M [Diaphorina citri]	1	1	1	1	4.1	55.251
XP_026678544.1	1494747621	protein HID1 [Diaphorina citri]	1	1	1	1	2	91.771	171040
XP_026678616.1	1494747803	lysosomal aspartic protease-like [Diaphorina citri]	1	1	1	1	6.3	20.511	3184300
XP_026678696.1	1494748060	putative phosphatidate phosphatase [Diaphorina citri]	1	1	1	1	4.6	32.303	2308700
XP_026678891.1	1494748571	sodium/potassium-transporting ATPase subunit alpha-like [Diaphorina citri]	1	1	1	1	14.7	11.216	5605400
XP_026679014.1;XP_026679012.1;XP_026679011.1	1494748916	uncharacterized protein LOC103508670 isoform X1 [Diaphorina citri];uncharacterized protein LOC103508670 isoform X2 [Diaphorina citri];uncharacterized protein LOC103508670 isoform X1 [Diaphorina citri]	3	1	1	1	1.4	63.441
XP_026679025.1	1494748957	uncharacterized protein LOC103508696 [Diaphorina citri]	1	2	1	1	11	18.765	7332200
XP_026679109.1	1494749198	translocon-associated protein subunit alpha [Diaphorina citri]	1	1	1	1	4.6	30.997	18355000
XP_026679123.1	1494749239	opioid-binding protein/cell adhesion molecule homolog, partial [Diaphorina citri]	1	1	1	1	3.7	58.064	1256800
XP_026679259.1	1494749605	small ubiquitin-related modifier-like [Diaphorina citri]	1	1	1	1	13.1	11.101	2403400
XP_026679329.1	1494749809	aminopeptidase N-like [Diaphorina citri]	1	1	1	1	1.6	61.863	137260
XP_026679337.1	1494749831	uncharacterized protein LOC103509128, partial [Diaphorina citri]	1	1	1	1	1.6	232.72	409730
XP_026679434.1	1494750100	ras-related protein Rab-2-like [Diaphorina citri]	1	4	1	1	39.2	14.211	15959000
XP_026679453.1	1494733756	NADH dehydrogenase [ubiquinone] flavoprotein 1, mitochondrial-like [Diaphorina citri]	1	1	1	1	7.1	17.418	1945100
XP_026679474.1;XP_026679473.1;XP_026679472.1;XP_026679471.1;XP_026679470.1;XP_026679469.1	1494750203	secretory carrier-associated membrane protein 5 isoform X6 [Diaphorina citri];secretory carrier-associated membrane protein 5 isoform X5 [Diaphorina citri];secretory carrier-associated membrane protein 1 isoform X4 [Diaphorina citri];secretory carrier-asso	6	1	1	1	4.3	36.58	1938900
XP_026679515.1	1494750326	LOW QUALITY PROTEIN: RAB6A-GEF complex partner protein 2 [Diaphorina citri]	1	1	1	1	1.8	42.896	3391300
XP_026679586.1	1494750548	uncharacterized protein LOC113467546 [Diaphorina citri]	1	1	1	1	2	96.522	547990
XP_026679698.1;XP_026679697.1;XP_026679696.1;XP_026679695.1	1494750865	probable methylmalonate-semialdehyde dehydrogenase [acylating], mitochondrial [Diaphorina citri];probable methylmalonate-semialdehyde dehydrogenase [acylating], mitochondrial [Diaphorina citri];probable methylmalonate-semialdehyde dehydrogenase [acylating]	4	1	1	1	5.2	42.07	1555600
XP_026679711.1	1494733829	valine--tRNA ligase-like [Diaphorina citri]	1	1	1	1	3.6	25.411	211920
XP_026679746.1	1494750978	transmembrane protein 214-B [Diaphorina citri]	1	1	1	1	2	69.723	127960
XP_026679935.1	1494751517	T-complex protein 1 subunit theta [Diaphorina citri]	1	1	1	1	2	60.93	496480
XP_026680010.1	1494751722	ras-related protein Rab-10 [Diaphorina citri]	1	1	1	1	8.3	16.729	5331100
XP_026680129.1;XP_026678710.1;XP_008471025.1;XP_008471024.1	1494733943	ADP,ATP carrier protein-like [Diaphorina citri]	4	4	1	1	11.2	32.508	3692100
XP_026680338.1	1494752630	uncharacterized protein LOC108252555 [Diaphorina citri]	1	1	1	1	5.4	18.695	30264000
XP_026680455.1;XP_026680456.1	1494752929	calmodulin [Diaphorina citri];calmodulin-alpha [Diaphorina citri]	2	1	1	1	8.1	15.8	5050300
XP_026680915.1	1494754243	LOW QUALITY PROTEIN: DNA (cytosine-5)-methyltransferase PliMCI-like [Diaphorina citri]	1	1	1	1	0.7	156.55	149020
XP_026681115.1	1494754788	saccharopine dehydrogenase-like oxidoreductase [Diaphorina citri]	1	1	1	1	3.7	34.603	1906600
XP_026681139.1	1494734234	60S ribosomal protein L6, partial [Diaphorina citri]	1	1	1	1	4.8	26.415	6823100
XP_026681225.1	1494755085	putative ATP synthase subunit f, mitochondrial [Diaphorina citri]	1	1	1	1	12.1	12.517	39380000
XP_026681264.1	1494755213	DNA-directed RNA polymerase III subunit RPC3 [Diaphorina citri]	1	1	1	1	3.4	23.674	6969300
XP_026681507.1	1494755868	uncharacterized protein LOC103512144 [Diaphorina citri]	1	1	1	1	1.4	145.48	414800
XP_026681667.1	1494756346	glucose transporter type 1 [Diaphorina citri]	1	1	1	1	2.3	53.033	3264800
XP_026681680.1	1494756384	coatomer subunit beta [Diaphorina citri]	1	1	1	1	2.9	88.514	218790
XP_026681792.1	1494756673	uncharacterized protein LOC103512556 [Diaphorina citri]	1	1	1	1	0.3	322.14
XP_026681855.1;XP_026681854.1	1494756856	ubiquitin carboxyl-terminal hydrolase isozyme L3 isoform X2 [Diaphorina citri];ubiquitin carboxyl-terminal hydrolase isozyme L3 isoform X1 [Diaphorina citri]	2	1	1	1	5.7	25.743	1781500
XP_026681992.1	1494757235	uncharacterized protein LOC103512808 [Diaphorina citri]	1	1	1	1	1.3	95.242	286280
XP_026682020.1;XP_026687190.1	1494757321	neuroglian [Diaphorina citri];neuroglian, partial [Diaphorina citri]	2	1	1	1	2.6	68.183	431970
XP_026682321.1	1494758174	nucleotide exchange factor SIL1 [Diaphorina citri]	1	1	1	1	3	49.697	399190
XP_026682402.1	1494758393	carboxypeptidase D-like [Diaphorina citri]	1	1	1	1	0.8	145.28	72385
XP_026682543.1	1494758809	alcohol dehydrogenase [NADP(+)], partial [Diaphorina citri]	1	1	1	1	6	22.654	419620
XP_026682605.1	1494758981	polypeptide N-acetylgalactosaminyltransferase 5-like [Diaphorina citri]	1	1	1	1	5.3	30.646	4221800
XP_026682973.1	1494760152	dihydrolipoyllysine-residue succinyltransferase component of 2-oxoglutarate dehydrogenase complex, mitochondrial-like [Diaphorina citri]	1	1	1	1	2.2	39.451	1218300
XP_026683017.1;XP_026683011.1;XP_026683003.1	1494734760	sodium/hydrogen exchanger 9B1-like isoform X2 [Diaphorina citri];sodium/hydrogen exchanger 9B1-like isoform X2 [Diaphorina citri];sodium/hydrogen exchanger 9B1-like isoform X2 [Diaphorina citri]	3	1	1	1	2.1	51.248	1131300
XP_026683128.1;XP_026683127.1	1494760521	UV excision repair protein RAD23 homolog B isoform X2 [Diaphorina citri];UV excision repair protein RAD23 homolog B isoform X1 [Diaphorina citri]	2	1	1	1	15.6	12.144	1807200
XP_026683245.1	1494760871	LOW QUALITY PROTEIN: myosin heavy chain, non-muscle-like, partial [Diaphorina citri]	1	1	1	1	0.4	255.91	88569
XP_026683260.1	1494760922	delta-1-pyrroline-5-carboxylate dehydrogenase, mitochondrial [Diaphorina citri]	1	1	1	1	2.8	59.729	4132400
XP_026683304.1	1494734841	fatty acyl-CoA reductase 1-like [Diaphorina citri]	1	1	1	1	3.7	24.348
XP_026683435.1	1494761429	V-type proton ATPase subunit B, partial [Diaphorina citri]	1	1	1	1	7	17.963	23986000
XP_026683452.1	1494761467	prolyl endopeptidase [Diaphorina citri]	1	1	1	1	1.3	80.359	233230
XP_026683588.1	1494761830	glutamic acid-rich protein-like [Diaphorina citri]	1	2	2	1	3.6	88.55	1961800
XP_026683594.1	1494761842	UV radiation resistance associated protein, partial [Diaphorina citri]	1	1	1	1	1.8	61.541	96727
XP_026683652.1	1494761998	myosin regulatory light chain 2 [Diaphorina citri]	1	1	1	1	9.9	14.281	3080300
XP_026683685.1	1494762098	dolichyl-diphosphooligosaccharide--protein glycosyltransferase subunit STT3A [Diaphorina citri]	1	1	1	1	1.9	79.329	2668000
XP_026683733.1	1494762235	interleukin enhancer-binding factor 2 homolog [Diaphorina citri]	1	1	1	1	2.7	33.052	82140
XP_026684072.1	1494763187	tRNA (adenine(37)-N6)-methyltransferase-like [Diaphorina citri]	1	1	1	1	3.3	37.53	700540
XP_026684369.1	1494735150	collagen alpha-5(IV) chain [Diaphorina citri]	1	1	1	1	1.1	133.5
XP_026684525.1	1494764418	eukaryotic translation initiation factor 3 subunit C [Diaphorina citri]	1	1	1	1	1.2	138.2	192050
XP_026684577.1	1494764549	apoptosis-inducing factor 1, mitochondrial-like [Diaphorina citri]	1	1	1	1	7.5	22.289	1984800
XP_026684719.1	1494764973	LOW QUALITY PROTEIN: mushroom body large-type Kenyon cell-specific protein 1 [Diaphorina citri]	1	1	1	1	1.4	113.76	399230
XP_026684735.1	1494765013	MICOS complex subunit MIC13 homolog QIL1, partial [Diaphorina citri]	1	1	1	1	8.1	13.567	6171000
XP_026684921.1	1494765523	late histone H1-like [Diaphorina citri]	1	1	1	1	6.7	11.319	992210
XP_026685113.1	1494766049	LOW QUALITY PROTEIN: protein slit-like [Diaphorina citri]	1	1	1	1	3.8	47.035	4201900
XP_026685347.1	1494766732	enoyl-CoA delta isomerase 1, mitochondrial-like [Diaphorina citri]	1	1	1	1	10.6	17.85	3319700
XP_026685619.1	1494767507	NADH-cytochrome b5 reductase 2-like [Diaphorina citri]	1	1	1	1	4.6	22.146	7925900
XP_026686043.1	1494735666	uncharacterized protein LOC103518835 [Diaphorina citri]	1	1	1	1	1.3	103.12	2553900
XP_026686168.1	1494770042	mucin-5AC-like isoform X2 [Diaphorina citri]	1	18	1	1	36.8	80.9	9896400
XP_026686269.1	1494770308	WD repeat-containing protein 7, partial [Diaphorina citri]	1	1	1	1	0.8	126.63	20458
XP_026686319.1	1494735736	NADP-dependent malic enzyme-like [Diaphorina citri]	1	1	1	1	4.2	34.821	1202900
XP_026686334.1	1494770505	type 2 phosphatidylinositol 4,5-bisphosphate 4-phosphatase [Diaphorina citri]	1	1	1	1	5.4	22.206	1107500
XP_026686356.1	1494770557	electron transfer flavoprotein subunit beta-like, partial [Diaphorina citri]	1	1	1	1	5.8	17.202	1186900
XP_026686490.1	1494770910	protein neuralized-like [Diaphorina citri]	1	1	1	1	5.7	66.137	919300
XP_026686499.1	1494770934	moesin/ezrin/radixin homolog 1, partial [Diaphorina citri]	1	3	1	1	8.2	33.427	235920
XP_026686656.1	1494771380	DNA repair protein RAD51 homolog 3-like [Diaphorina citri]	1	1	1	1	2.2	56.274
XP_026686660.1	1494771393	probable medium-chain specific acyl-CoA dehydrogenase, mitochondrial [Diaphorina citri]	1	1	1	1	9	14.168	9551700
XP_026686772.1	1494771725	coatomer subunit alpha-like [Diaphorina citri]	1	2	1	1	3	70.648	212710
XP_026686931.1	1494772169	endoplasmic reticulum resident protein 44-like [Diaphorina citri]	1	1	1	1	3.4	57.412	7225100
XP_026686989.1	1494735938	nodal modulator 1-like [Diaphorina citri]	1	1	1	1	7.9	15.229	610970
XP_026687107.1	1494735971	protein-glutamate O-methyltransferase [Diaphorina citri]	1	1	1	1	8.6	22.331	2948800
XP_026687147.1	1494773267	uncharacterized protein LOC113471881 [Diaphorina citri]	1	1	1	1	17.8	8.4355	4086700
XP_026687157.1	1494773303	uncharacterized protein LOC103520106 [Diaphorina citri]	1	1	1	1	1.8	48.184	95312
XP_026687338.1	1494773817	golgin subfamily A member 3-like [Diaphorina citri]	1	1	1	1	3.6	35.028	585300
XP_026688230.1	1494777074	LOW QUALITY PROTEIN: NADH dehydrogenase [ubiquinone] flavoprotein 2, mitochondrial [Diaphorina citri]	1	1	1	1	4.5	25.012	2217900
XP_026688328.1	1494777510	40S ribosomal protein S19-like [Diaphorina citri]	1	1	1	1	8.7	16.772	17624000
XP_026688709.1;XP_008486283.1;ABG74706.1;XP_017300144.1	1494768506	heat shock 70 kDa protein cognate 4-like, partial [Diaphorina citri]	4	5	1	1	12.4	51.177	1572000
XP_026688861.1	1494736759	pulmonary surfactant-associated protein B [Diaphorina citri]	1	1	1	1	3.4	22.473	912140
XP_026688863.1	1494736761	uncharacterized protein LOC103523668 [Diaphorina citri]	1	1	1	1	10.5	11.924	10689000
XP_026688901.1;XP_026688900.1	1494736794	NADH dehydrogenase [ubiquinone] 1 alpha subcomplex subunit 9, mitochondrial-like isoform X2 [Diaphorina citri];NADH dehydrogenase [ubiquinone] 1 alpha subcomplex subunit 9, mitochondrial-like isoform X1 [Diaphorina citri]	2	1	1	1	3.9	40.696	1073500
XP_026689151.1	1494737027	NADH dehydrogenase [ubiquinone] iron-sulfur protein 2, mitochondrial [Diaphorina citri]	1	1	1	1	2.9	47.284	1853500
XP_026689158.1	1494737050	xenotropic and polytropic retrovirus receptor 1-like [Diaphorina citri]	1	1	1	1	4.4	25.895	130110
